# Supplementary material for: Low-penetrance alleles predisposing to sporadic colorectal cancers: a French case-controlled genetic association study
Source: BMC Cancer. 2008 Nov 7;8:326. doi: 10.1186/1471-2407-8-326 (PMC2585099; doi:10.1186/1471-2407-8-326)
Supplement: Additional file 2 — List of primers and probes used for the study. [file 1471-2407-8-326-S2.xls]

## Sheet: Additional file 2
Additional file 2. List of primers and probes used for the study.
a, primers used for the study 5' exonuclease assays (TaqMan probes).
Metabolic or regulation pathway	Gene	Polymorphism tested	Primer/probe	Primer and probe sequences 5’>3’ (strand)	Design strand
			Name
Acid arachidonic pathway	ALOX5	c.760G>A	F	TGGCTGCAACCCTGTGTT	Forward
			R	CAGGCTGCACTCTACCATCTC
			VIC	CTGCCCAAGAAGC
			FAM	CTGCCCGAGAAGC
	ALOX12	c.782G>A	F	CTGCCCTCCAGGCTAGTG	Reverse
			R	GAAGGAGAGGTACCTGAAGTTCTTT
			VIC	AGTTGAGCCTGAAGCT
			FAM	TTGAGCCCGAAGCT
	COX1	c.123G>A	F	CCTCCATTTCTCACCCACAGT	Forward
			R	GCCGAAGCGGACACAGAT
			VIC	TCCATGCCAACACCAG
			FAM	CATGCCAGCACCAG
	COX1	c.639C>A	F	CACTTCACCCACCAGTTCTTCAA	Forward
			R	GCCTTGGTGAAGCCAGGA
			VIC	AACTTCTGGAAAGATG
			FAM	AACTTCTGGCAAGATG
	COX1	c.22C>T	F	GCTCAGCCCCTCATCTCTCT	Reverse
			R	GGAGCAGGAGCAGGAACAG
			VIC	CAAGAACCGGAGCAAG
			FAM	CAAGAACCAGAGCAAG
	COX1	c.50C>T	F	TCTGCAGGGAGTCTCTTGCT	Forward
			R	GGTCCGCGAGCAGGA
			VIC	CTGCTCCCGCCGCT
			FAM	CTGCTCCTGCCGCT
	COX2	c.-646C>T	F	ACATGTCAGCCTTTCTTAACCTTACTC	Reverse
			R	GTCTTTAGAGGGTCGAGGAAGTC
			VIC	CGTCGGGACAGACT
			FAM	ACGTCGGAACAGACT
	COX2	c.306G>C	F	TCCCTTCCTTCGAAATGCAATTATGA	Reverse
			R	GCTTGGAAATATGTTTTTAGATTAGGCTTACAGTATTA
			VIC	TTACATGTCAACACATAAC
			FAM	ACATGTCAAGACATAAC
	COX2	c.1815+1912A>G	F	ACTGACATTTAATGGTACTGTATATTACTTAATTTATTGAAGATTATT	Forward
			R	GTGACATAACAAAAAAAAATCAATGATTGTAGGC
			VIC	CACTATGGTTATAAACTGTG
			FAM	CACTATGGTTATAAGCTGTG
	COX2	c.1815+427T>C	F	GCATCTTCCATGATGCATTAGAAGTAAC	Forward
			R	GGTAATGTCTAATTTAAATATTCATTTAATAATGCACTGATACC
			VIC	AAGTACTTTTGGTTATTTTT
			FAM	ACTTTTGGTCATTTTT
	PLA2G2A	c.-859C>G	F	CAGCCTTGTGCCTCACCTA	Reverse
			R	CAGGCCGTCTTGTTTGTTCTG
			VIC	CTTAAATAGCTGCTCCCTC
			FAM	CCTTAAATAGCTCCTCCCTC
	PLA2G2A	c.132C>T	F	AAAGGAAGCCGCACTCAGTTAT	Reverse
			R	CCACCCACGCCACAGT
			VIC	AGCCGTAGAAGCC
			FAM	CAGCCATAGAAGCC
	PLA2G2A	c.435+230C>T	F	CAACTCCGTGCTTAACCAAAGAAG	Reverse
			R	GGCAATGCATACACACACACATAT
			VIC	CCCCCGGAGTACAG
			FAM	CCCCCCAGAGTACAG
	PLA2G2A	c.185+88G>A	F	CTGGGAGCTGCAAAGACAGT	Forward
			R	CCAGCCAGGCCATCCT
			VIC	CCTGATGGGCACAGAG
			FAM	CTGATGGGCGCAGAG
	PLD2	c.1731C>T	F	ACCACCAAGGCCAAGTACAAG	Forward
			R	TGGTAGACTTGGGAAGCAGGTA
			VIC	CTCCCACATACCCC
			FAM	ACTCCCATATACCCC
	PPARG	c.36C>G	F	GTTATGGGTGAAACTCTGGGAGATT	Forward
			R	GCAGACAGTGTATCAGTGAAGGAAT
			VIC	CTCCTATTGACCCAGAAAG
			FAM	CTATTGACGCAGAAAG
	PPARG	c.1431C>T	F	CTCCAGAAAATGACAGACCTCAGA	Reverse
			R	GTCTGTCTCCGTCTTCTTGATCAC
			VIC	CTGCACGTGTTCCG
			FAM	CTGCACATGTTCCG
Xenobiotics detoxification pathway	CYP1A2	c.-163A>C §	F	GAGAGCCAGCGTTCATGTTG	Reverse
			R	CAGAAAGACTAAGCTCCATCTACCAT
			VIC	CGTCCTGTGCCCAC
			FAM	CGTCCTGGGCCCAC
	CYP1A2	c.1548T>C §	F	GCCCGCTGTGAACATGTC	Reverse
			R	TCCCTGGCCTCAGAATGGT
			VIC	TGTCTTCTTCAGTTGATGG
			FAM	TGTCTTCTTCAATTGATGG
	CYP2E1	c.-1293G>C §	F	GCCAACGCCCCTTCTTG	Reverse
			R	TCATTGGTTGTGCTGCACCTAA
			VIC	CACTGCAGCTCTCCT
			FAM	CACTGCACCTCTCCT
	CYP2E1	c.-1053C>T §	F	CCACAAGTGATTTGGCTGGATTG	Reverse
			R	GTTTTTCATTCTGTCTTCTAACTGGCAAT
			VIC	ATAGGTTGCAATTTTGTACTT
			FAM	TAGGTTGCAATTTTATACTT
	CYP1B1	c.1294G>C §	F	TTTGTCAACCAGTGGTCTGTGAAT	Forward
			R	ACTCTGCTGGTCAGGTCCTT
			VIC	CATGACCCACTGAAGTG
			FAM	ATGACCCAGTGAAGTG
	CYP2C9	c.430C>T §	F	TCAGCAATGGAAAGAAATGGAAGGA	Reverse
			R	TGGTTTTTCTCAACTCCTCCACAAG
			VIC	CTTGAACACGGTCCTC
			FAM	CTTGAACACAGTCCTC
	EPHX1	c.337T>C	F	ND *	Reverse
			R	ND *
			VIC	ND *
			FAM	ND *
	GSTP1	c.313A>G	F	CCTGGTGGACATGGTGAATGAC	Forward
			R	TGGTGCAGATGCTCACATAGTTG
			VIC	CTGCAAATACATCTCC
			FAM	CTGCAAATACGTCTCC
	GSTP1	c.341C>T	F	AGTAGGATGATACATGGTGGTGTCT	Reverse
			R	GGCAGTGCCTTCACATAGTCAT
			VIC	CTTGCCCGCCTCCT
			FAM	CTTGCCCACCTCCT
	GSTA1	c.-4605G>A	F	GGAGTGGCTTTTCCCTAACTTGAC	Forward
			R	CTGTCACCGTCCTGGCT
			VIC	AGTGGGAGGGAACTA
			FAM	AGTGGGAGAGAACTA
	SULT1A2	c.714A>C	F	GACTGTGGACCTCATGGTTGA	Forward
			R	GACGGTGGTGTAGTTGGTCAT
			VIC	AGATGAAGAAGAACCCT
			FAM	AGATGAAGAAGACCCCT
	NQO1	c.559C>T	F	TGCATTTCTGTGGCTTCCAAGT	Reverse
			R	TGGAGTGTGCCCAATGCTATATG
			VIC	TCAGTTGAGGTTCTAAG
			FAM	TCAGTTGAGATTCTAAG
	NQO1	c.415C>T	F	CGCTGCCATGTATGACAAAGGA	Reverse
			R	GCTGTCAGAGCATTCAGAACCAT
			VIC	CCACCTACCCGGAAGG
			FAM	CCACCTACCCAGAAGG
	UGT1A1	c.-3156G>A	F	TCCAGAATGGCTAGAGGGTAAGAG	Reverse
			R	CTTGCTCTCAAAACTCTGGGATAGA
			VIC	CCTGTCCAAGCTCA
			FAM	ACCTGTCTAAGCTCA
	UGT1A1	c.-3279G>T	F	GTAAGCACGCAATGAACAGTCA	Reverse
			R	TGCTGTTCCCCAAACTTCCTTT
			VIC	TTGTTCACACTGAACTC
			FAM	TTTGTTCAAACTGAACTC
	UGT1A6	c.541A>G	F	CCTACCATCTGTGTACCTCTTCAG	Forward
			R	TGTAGCACCTGGGAATGTAGGA
			VIC	CTGGAGCATACATTC
			FAM	TGGAGCATGCATTC
	UGT1A6	c.552A>C	F	CCGTGTTCCCTGGAGCAT	Forward
			R	CACCTGGGAATGTAGGACACA
			VIC	TTCAGCAGAAGCCCAG
			FAM	CAGCAGCAGCCCAG
Insulin signaling pathway	IGFBP3	c.-336A>C	F	GCACACCTTGGTTCTTGTAGAC	Reverse
			R	GCGTGCAGCTCGAGACT
			VIC	CCTCGTGCTCACGCC
			FAM	TCGTGCGCACGCC
	GH1	c.456+90T>A	F	ACTGACTTTGAGAGCTGTGTTAGAG	Forward
			R	GAGAAAGGCCTGGAGGATTCAC
			VIC	TCTTTTTAGCAGTCAGGCC
			FAM	TTTTTAGCAGACAGGCC
	IRS1	c.2911G>A	F	GGTCGAGATGGGCAGACT	Reverse
			R	CCGGGTAGGCCTGCAAAT
			VIC	CTAGCAGCCCTGGGAG
			FAM	CTAGCAGCCCCGGGAG
	IL8	c.-352T>A	F	GTTCTAACACCTGCCACTCTAGTAC	Forward
			R	CAAACCTGAGTCATCACACTTCCTA
			VIC	AAGCATACAATTGATAATT
			FAM	AGCATACATTTGATAATT
	IL6	c.-237G>C	F	GACGACCTAAGCTGCACTTTTC	Reverse
			R	GGGCTGATTGGAAACCTTATTAAGATTG
			VIC	CCTTTAGCATCGCAAGAC
			FAM	CTTTAGCATGGCAAGAC
	VDR	c.33061G>A	F	AGTGTGCAGGCGATTCGTA	Forward
			R	AGCCCAGTTCACGCAAGAG
			VIC	CTGCGCATTCCCA
			FAM	CCTGCACATTCCCA
Monocarbonate pathway	MTHFD1	c.1958G>A	F	CATCGCACATGGCAATTCCT	Forward
			R	TCTGGGCCAACAAGCTTGAG
			VIC	CAGACCGGATCGCA
			FAM	CAGACCAGATCGCA
	MTHFR	c.665C>T	F	GCACTTGAAGGAGAAGGTGTCT	Reverse
			R	CCTCAAAGAAAAGCTGCGTGATG
			VIC	ATGAAATCGGCTCCCGC
			FAM	ATGAAATCGACTCCCGC
	MTHFR	c.1286A>C	F	GGAGGAGCTGCTGAAGATGTG	Forward
			R	TGGTTCTCCCGAGAGGTAAAGA
			VIC	ACCAGTGAAGAAAGTGT
			FAM	CAGTGAAGCAAGTGT
	MTR	c.2756A>G	F	GGATGAATACTTTGAGGAAATCATGGAAGA	Forward
			R	TGTTTCTACCACTTACCTTGAGAGACT
			VIC	ATTAGACAGGACCATTATG
			FAM	ACAGGGCCATTATG
	MTRR	c.66A>G	F	AGCAGGGACAGGCAAAGG	Reverse
			R	AAGATCTGCAGAAAATCCATGTACCA
			VIC	TTGCTCACATATTTCTT
			FAM	CTCACACATTTCTT
Base excision repair (DNA repair)	MUTYH	c.494A>G §§	F	CCACAGGAGGTGAATCAACTCT	Forward
			R	CCTTACCTTCCGAGCTCCCT
			VIC	CTGGGCTACTATTCT
			FAM	TGGGCTGCTATTCT
	MUTYH	c.1145G>A §§	F	GTAACAAGAGAGAATGGAGGGAATCG	Forward
			R	GACGGGAACTCCCACAGT
			VIC	CCTCTCAGGTCTGCTG
			FAM	CCTCTCAGATCTGCTG
	MUTYH	c.1435G>T §§	F	GCCCTCACCTCCCTGTCT	Forward
			R	GCTGTTGGCCCTGATACACA
			VIC	CTTGTCTAGGTTTTCC
			FAM	CTTGTCTAGTTTTTCC
	MUTYH	c.694G>T §§	F	GGTGGATGGCAACGTAGCA	Forward
			R	GGGTGCTGCTGGGATCAG
			VIC	CTGTGCCGTGTCCGA
			FAM	CTGTGCCGTTTCCGA
	MUTYH	c.1269G>A §§	F	TGCAGGAACTACAGCGTTGG	Forward
			R	CTATTCCGCTGCTCACTTACCT
			VIC	ACCTCCGGCACCTT
			FAM	ACCTCCGACACCTT
	OGG1	C.977C>G	F	ND **	Forward
			R	ND **
			VIC	ND **
			FAM	ND **
	§ SNP already tested previously (Küry et al., Cancer Epidemiol Biomarkers Prev 2007)
	§§ mutation already tested previously (Küry et al., Genet Test 2007)
	* sequence not provided by the manufacturer: cf. Drug Metabolism Genotyping Assays C_____14938_30
	** sequence not provided by the manufacturer: cf. TaqMan SNP Genotyping Assay C___3095552_1_
b, Primers used for genotyping of complex polymorphisms by quantitative multiplex PCR of short fluorescent fragments (QMPSF).
Metabolic or regulation pathway	Gene	Polymorphism tested	Localization	Primer sequence 5’>3’	Design strand	PCR product length
Xenobiotics	GSTM3	3 bp deletion	Intron 6	ACCTGGACAACTGAAACAATTC	Forward	168 bp	Multiplex PCR 1
				FAM--AATCCACAAAGGTGAGCTAGAAG	Reverse
Monocarbonate	TYMS	6 bp deletion	3’ UTR	CAATGCTGAGGTTATGAACAAAG	Forward	386 bp
				FAM--GCATCCAAACCAGAATACAGC	Reverse
Insulin signaling	IGF1	CA repeat	5’UTR	CCAGTTGAGGGATTTGAATGAC	Forward	241 bp
				FAM--CCACCACTCTGGGAGAAGG	Reverse
Monocarbonate	CBS	68 bp insertion	Exon 8	GGTTTCTCATCCTGCCTCTG	Forward	266 bp
				FAM--AAGTCGTAGCCGATCCCTTC	Reverse
Xenobiotics	GSTM1	whole gene deletion	Exons 6-7	cgttagatagGAACTCCCTGAAAAGCTAAAGC	Forward	240 bp	Multiplex PCR 2
				FAM--gatagggttagTCACCGGATCATGGCCAGCA	Reverse
Xenobiotics	GSTT1	whole gene deletion	Exons 4-5	cgttagatagTTCCTTACTGGTCCTCACATCTC	Forward	480 bp
				FAM--gatagggttagTCACCGGATCATGGCCAGCA	Reverse
Base excision repair	MLH1	68 bp insertion	Exon 14	cgttagatagATTTTTTGTTTTGCAGTTCTCC	Forward	181 bp
				FAM--gatagggttagTAGTAGCTCTGCTTGTTCACACA	Reverse
