# Supplementary material for: Low-penetrance alleles predisposing to sporadic colorectal cancers: a French case-controlled genetic association study
Source: BMC Cancer. 2008 Nov 7;8:326. doi: 10.1186/1471-2407-8-326 (PMC2585099; doi:10.1186/1471-2407-8-326)
Supplement: Additional file 3 — Statistical analysis of association between CRC risk and polymorphisms selected for the study using conditional logistic regression (number of age- and sex-matched pairs = 811, i.e., 1622 individuals). [file 1471-2407-8-326-S3.xls]

## Sheet: Additional file 3
Additional file 3. Statistical analysis of association between CRC risk and polymorphisms selected for the study using conditional logistic regression (number of age- and sex-matched pairs = 811, i.e., 1622 individuals).
	Gene	Nucleotidic	Proteic	SNP ID	Ref ***		Controls				Cases				+/- vs. +/+				-/- vs. +/+				+/- and -/- vs. +/+
	Name	change **	change **	**			+/+	+/-	-/-		+/+	+/-	-/-		OR (95%CI)	p	q		OR (95% CI)	p	q		OR (95% CI)	p	q
Inflammation	ALOX5	c.760G>A	p.Glu254Lys	rs2228065	16		811 (100%)	0 (0%)	0 (0%)		811 (100%)	0 (0%)	0 (0%)		Rare				Rare				Rare
	ALOX12	c.782G>A	p.Gln261Arg	rs1126667	16		257 (31.7%)	395 (48.7%)	159 (19.6%)		281 (34.6%)	400 (49.3%)	130 (16%)		0.93 (0.74-1.15)	0.49	0.88		0.75 (0.56-0.99)	0.047	0.40		0.87 (0.71-1.08)	0.21	0.66
	IL6	c.-239G>C		rs1800795	17		315 (38.8%)	372 (45.9%)	124 (15.3%)		284 (35%)	388 (47.8%)	139 (17.1%)		1.16 (0.93-1.43)	0.18	0.63		1.24 (0.93-1.66)	0.14	0.61		1.18 (0.96-1.44)	0.11	0.59
	IL8	c.-352T>A		rs4073	17		275 (33.9%)	368 (45.4%)	168 (20.7%)		220 (27.1%)	417 (51.4%)	174 (21.4%)		1.42 (1.13-1.78)	0.002	0.10		1.29 (0.98-1.71)	0.07	0.46		1.38 (1.11-1.70)	0.003	0.11
	PLA2G2A	c.-859C>G		rs11573156	d		537 (66.2%)	244 (30.1%)	30 (3.7%)		498 (61.4%)	280 (34.5%)	33 (4.1%)		1.24 (1.00-1.53)	0.05	0.40		1.19 (0.71-1.97)	0.51	0.89		1.23 (1.01-1.51)	0.04	0.40
	PLA2G2A	c.132C>T	p.Tyr44Tyr	rs4744	d		541 (66.7%)	240 (29.6%)	30 (3.7%)		503 (62%)	275 (33.9%)	33 (4.1%)		1.23 (1.00-1.52)	0.05	0.40		1.18 (0.71-1.97)	0.52	0.89		1.23 (1.00-1.50)	0.05	0.40
	PLA2G2A	c.185+88G>A		rs2236772	d		761 (93.8%)	50 (6.2%)	0 (0%)		747 (92.1%)	62 (7.6%)	2 (0.2%)		1.26 (0.86-1.86)	0.23	0.66		Rare				1.30 (0.89-1.91)	0.17	0.63
	PLA2G2A	c.435+230C>T		rs11677	d		520 (64.1%)	275 (33.9%)	16 (2%)		587 (72.4%)	216 (26.6%)	8 (1%)		0.70 (0.56-0.86)	0.001	0.07		0.44 (0.19-1.04)	0.06	0.43		0.68 (0.55-0.84)	0.0003	0.04
	PLD2	c.1731C>T	p.Thr577Ile	rs1052748	18		223 (27.5%)	403 (49.7%)	185 (22.8%)		220 (27.1%)	416 (51.3%)	175 (21.6%)		1.05 (0.83-1.32)	0.70	0.97		0.96 (0.73-1.27)	0.77	0.97		1.02 (0.82-1.27)	0.87	0.98
	PTGS1	c.22C>T	p.Trp8Arg	rs1236913	d,32,34		708 (87.3%)	98 (12.1%)	5 (0.6%)		689 (85%)	122 (15%)	0 (0%)		1.28 (0.96-1.70)	0.09	0.52		Rare				1.22 (0.92-1.61)	0.17	0.63
	PTGS1	c.50C>T	p.Pro17Leu	rs3842787	d,32,34		700 (86.3%)	109 (13.4%)	2 (0.2%)		695 (85.7%)	109 (13.4%)	7 (0.9%)		1.01 (0.76-1.34)	0.96	0.10		3.53 (0.73-17.01)	0.09	0.52		1.05 (0.80-1.39)	0.72	0.97
	PTGS1	c.639C>A	p.Gly213Gly	rs5788	d,32		618 (76.2%)	177 (21.8%)	16 (2%)		577 (71.2%)	216 (26.6%)	18 (2.2%)		1.31 (1.04-1.64)	0.02	0.26		1.20 (0.61-2.39)	0.59	0.89		1.30 (1.04-1.62)	0.02	0.26
	PTGS1	c.123G>A	p.Gln41Gln	rs3842788	d,32		778 (95.9%)	33 (4.1%)	0 (0%)		772 (95.2%)	39 (4.8%)	0 (0%)		1.19 (0.74-1.91)	0.47	0.88		Rare				Rare
	PTGS2	c.-646C>T		rs20420	d,16		811 (100%)	0 (0%)	0 (0%)		811 (100%)	0 (0%)	0 (0%)		Rare				Rare				Rare
	PTGS2	c.306G>C	p.Val102Val	rs5277	d,31		563 (69.4%)	227 (28%)	21 (2.6%)		560 (69%)	227 (28%)	24 (3%)		1.01 (0.81-1.25)	0.96	0.99		1.15 (0.63-2.09)	0.65	0.94		1.02 (0.82-1.26)	0.87	0.99
	PTGS2	c.1815+427T>C		rs5275	d,31		770 (94.9%)	41 (5.1%)	0 (0%)		757 (93.3%)	54 (6.7%)	0 (0%)		1.34 (0.88-2.04)	0.17	0.63		Rare				Rare
	PTGS2	c.1815+1912A>G		rs4648298	d,31		361 (44.5%)	354 (43.6%)	96 (11.8%)		340 (41.9%)	386 (47.6%)	85 (10.5%)		1.16 (0.94-1.42)	0.16	0.63		0.94 (0.68-1.30)	0.71	0.97		1.11 (0.91-1.35)	0.29	0.77
	PPARG	c.36C>G	p.Pro12Ala	rs1801282	17		643 (79.3%)	155 (19.1%)	13 (1.6%)		633 (78%)	172 (21.2%)	6 (0.7%)		1.13 (0.88-1.44)	0.33	0.79		0.47 (0.18-1.24)	0.12	0.60		1.08 (0.85-1.37)	0.54	0.88
	PPARG	c.1431C>T	p.His477His	rs3856806	33		623 (76.8%)	164 (20.2%)	24 (3%)		611 (75.3%)	192 (23.7%)	8 (1%)		1.19 (0.94-1.51)	0.14	0.61		0.34 (0.15-0.76)	0.01	0.24		1.08 (0.86-1.36)	0.48	0.88
Xenobiotics detoxification	CYP1A2	c.-163A>C		rs762551	19,20,21		405 (49.9%)	346 (42.7%)	60 (7.4%)		398 (49.1%)	345 (42.5%)	68 (8.4%)		1.01 (0.83-1.24)	0.89	0.99		1.15 (0.79-1.68)	0.45	0.88		1.04 (0.85-1.26)	0.73	0.96
	CYP1A2	c.1548T>C	p.Asn516Asn	rs2470890	20.21		335 (41.3%)	381 (47%)	95 (11.7%)		331 (40.8%)	380 (46.9%)	100 (12.3%)		1.01 (0.82-1.24)	0.93	0.99		1.07 (0.77-1.47)	0.70	0.97		1.02 (0.84-1.24)	0.84	0.99
	CYP2E1	c.-1293G>C		rs3813867	20		747 (92.1%)	63 (7.8%)	1 (0.1%)		753 (92.8%)	57 (7%)	1 (0.1%)		0.90 (0.62-1.30)	0.57	0.89		0.99 (0.06-15.89)	1.00	1.00		0.90 (0.62-1.30)	0.57	0.89
	CYP2E1	c.-1053C>T		rs2031920	20		745 (91.9%)	65 (8%)	1 (0.1%)		750 (92.5%)	57 (7%)	4 (0.5%)		0.87 (0.60-1.26)	0.46	0.88		3.97 (0.44-35.60)	0.18	0.63		0.92 (0.64-1.32)	0.64	0.94
	CYP1B1	c.1294C>G	p.Leu432Val	rs1056836	19,20,21		272 (33.5%)	426 (52.5%)	113 (13.9%)		255 (31.4%)	403 (49.7%)	153 (18.9%)		1.01 (0.81-1.26)	0.94	0.99		1.44 (1.07-1.94)	0.02	0.26		1.10 (0.89-1.35)	0.37	0.79
	CYP2C9	c.430C>T	p.Arg144Cys	rs1799853	19,20,21		594 (73.2%)	202 (24.9%)	15 (1.8%)		598 (73.7%)	196 (24.2%)	17 (2.1%)		0.96 (0.77-1.21)	0.75	0.97		1.13 (0.56-2.28)	0.74	0.97		0.98 (0.78-1.22)	0.82	0.99
	EPHX1	c.337T>C	p.Tyr113His	rs1051740	19,20,21		405 (49.9%)	345 (42.5%)	61 (7.5%)		422 (52%)	314 (38.7%)	75 (9.2%)		0.87 (0.71-1.07)	0.20	0.64		1.18 (0.82-1.70)	0.37	0.79		0.92 (0.76-1.12)	0.40	0.80
	GSTA1	c.-4605G>A		rs3957356	22		264 (32.5%)	398 (49.1%)	149 (18.4%)		265 (32.7%)	408 (50.3%)	138 (17%)		1.02 (0.82-1.27)	0.85	0.99		0.92 (0.69-1.23)	0.58	0.89		0.99 (0.81-1.22)	0.96	0.99
	GSTM1	null			19,20,21		406 (50.1%)	289 (35.6%)	116 (14.3%)		432 (53.3%)	245 (30.2%)	134 (16.5%)		0.80 (0.64-0.99)	0.04	0.40		1.09 (0.82-1.44)	0.57	0.89		0.88 (0.72-1.07)	0.20	0.64
	GSTM3	c.468+21delAGG			19.2		561 (69.2%)	227 (28%)	23 (2.8%)		541 (66.7%)	249 (30.7%)	21 (2.6%)		1.14 (0.92-1.41)	0.24	0.66		0.95 (0.52-1.73)	0.86	0.99		1.12 (0.91-1.38)	0.29	0.77
	GSTP1	c.313A>G	p.Ile105Val	rs1695	19,20,21		367 (45.2%)	343 (42.3%)	101 (12.4%)		368 (45.4%)	355 (43.8%)	88 (10.8%)		1.03 (0.84-1.27)	0.76	0.97		0.87 (0.63-1.20)	0.39	0.80		1.00 (0.82-1.21)	0.96	0.99
	GSTP1	c.341C>T	p.Ala114Val	rs1138272	19,20,21		698 (86.1%)	106 (13.1%)	7 (0.9%)		706 (87%)	101 (12.4%)	4 (0.5%)		0.94 (0.70-1.26)	0.69	0.97		0.56 (0.16-1.94)	0.36	0.80		0.92 (0.69-1.22)	0.56	0.89
	GSTT1	null			19,20,21		308 (38%)	353 (43.5%)	150 (18.5%)		320 (39.5%)	339 (41.8%)	152 (18.7%)		0.92 (0.74-1.15)	0.48	0.88		0.98 (0.74-1.28)	0.86	0.99		0.94 (0.77-1.15)	0.54	0.89
	NQO1	c.415C>T	p.Arg139Trp	rs4986998	20.21		782 (96.4%)	29 (3.6%)	0 (0%)		792 (97.7%)	19 (2.3%)	0 (0%)		0.65 (0.36-1.16)	0.14	0.61		Rare				Rare
	NQO1	c.559C>T	p.Pro187Ser	rs1800566	19.21		523 (64.5%)	251 (30.9%)	37 (4.6%)		505 (62.3%)	270 (33.3%)	36 (4.4%)		1.11 (0.90-1.38)	0.32	0.79		1.01 (0.63-1.62)	0.97	1.00		1.10 (0.90-1.35)	0.35	0.80
	SULT1A2	c.714A>C	p.Asn235Thr	rs1059491	21		382 (47.1%)	344 (42.4%)	85 (10.5%)		372 (45.9%)	356 (43.9%)	83 (10.2%)		1.06 (0.87-1.31)	0.56	0.89		1.00 (0.72-1.40)	0.99	1.00		1.05 (0.86-1.28)	0.62	0.93
	UGT1A1	c.-3279T>G		rs4124874	23		384 (47.4%)	351 (43.3%)	76 (9.4%)		375 (46.2%)	364 (44.9%)	72 (8.9%)		1.06 (0.87-1.30)	0.56	0.89		0.97 (0.68-1.38)	0.87	0.99		1.05 (0.86-1.27)	0.65	0.94
	UGT1A1	c.-3156G>A		rs10929302	23		263 (32.4%)	382 (47.1%)	166 (20.5%)		244 (30.1%)	407 (50.2%)	160 (19.7%)		1.15 (0.92-1.44)	0.22	0.66		1.04 (0.79-1.37)	0.79	0.99		1.12 (0.90-1.38)	0.31	0.79
	UGT1A6	c.541A>G	p.Thr181Ala	rs2070959	22		371 (45.8%)	359 (44.3%)	81 (10%)		375 (46.2%)	346 (42.7%)	90 (11.1%)		0.95 (0.78-1.17)	0.65	0.94		1.10 (0.79-1.53)	0.58	0.89		0.98 (0.81-1.19)	0.84	0.99
	UGT1A6	c.552A>C	p.Arg184Ser	rs1105879	22		337 (41.5%)	375 (46.2%)	99 (12.2%)		348 (42.9%)	359 (44.3%)	104 (12.8%)		0.93 (0.75-1.14)	0.48	0.88		1.02 (0.74-1.39)	0.91	0.99		0.95 (0.78-1.15)	0.58	0.89
Insulin	GH1	c.456+90T>A		rs2665802	24		242 (29.8%)	398 (49.1%)	171 (21.1%)		245 (30.2%)	417 (51.4%)	149 (18.4%)		1.03 (0.83-1.30)	0.76	0.97		0.86 (0.65-1.14)	0.30	0.78		0.98 (0.79-1.22)	0.87	0.98
	IGF1	c.-1006CA(19)			25		550 (67.8%)	109 (13.4%)	152 (18.7%)		548 (67.6%)	120 (14.8%)	143 (17.6%)		1.10 (0.83-1.47)	0.49	0.88		0.94 (0.73-1.22)	0.66	0.94		1.01 (0.82-1.25)	0.92	0.99
	IGFBP3	c.-336A>C		rs2854744	25		189 (23.3%)	414 (51%)	208 (25.6%)		222 (27.4%)	390 (48.1%)	199 (24.5%)		0.80 (0.63-1.02)	0.07	0.46		0.81 (0.62-1.07)	0.14	0.61		0.81 (0.64-1.01)	0.06	0.43
	IRS1	c.2911G>A	p.Gly971Arg	rs1801278	25		687 (84.7%)	118 (14.6%)	6 (0.7%)		687 (84.7%)	122 (15%)	2 (0.2%)		1.03 (0.79-1.36)	0.81	0.99		0.33 (0.07-1.65)	0.16	0.63		1.00 (0.76-1.31)	1.00	1.00
	VDR	c.1024+283G>A		rs1544410	25		313 (38.6%)	376 (46.4%)	122 (15%)		288 (35.5%)	394 (48.6%)	129 (15.9%)		1.14 (0.92-1.41)	0.23	0.66		1.15 (0.86-1.54)	0.36	0.79		1.14 (0.93-1.40)	0.20	0.64
One-carbon	CBS	c.844ins68			26.27		675 (83.2%)	129 (15.9%)	7 (0.9%)		662 (81.6%)	143 (17.6%)	6 (0.7%)		1.13 (0.87-1.47)	0.36	0.79		0.87 (0.29-2.61)	0.81	0.99		1.12 (0.86-1.44)	0.40	0.80
	MTHFD1	c.1958G>A	p.Arg653Gln	rs2236225	28		249 (30.7%)	400 (49.3%)	162 (20%)		249 (30.7%)	398 (49.1%)	164 (20.2%)		1.00 (0.80-1.24)	0.96	0.99		1.01 (0.77-1.34)	0.93	0.99		1.00 (0.81-1.23)	1.00	1.00
	MTHFR	c.665C>T	p.Ala222Val	rs1801133	26.27		327 (40.3%)	372 (45.9%)	112 (13.8%)		347 (42.8%)	360 (44.4%)	104 (12.8%)		0.91 (0.74-1.12)	0.39	0.80		0.88 (0.64-1.19)	0.39	0.80		0.90 (0.74-1.10)	0.31	0.783
	MTHFR	c.1286A>C	p.Ala429Glu	rs1801131	26.27		425 (52.4%)	317 (39.1%)	69 (8.5%)		368 (45.4%)	354 (43.6%)	89 (11%)		1.29 (1.05-1.58)	0.02	0.26		1.49 (1.06-2.10)	0.02	0.26		1.33 (1.09-1.61)	0.005	0.14
	MTR	c.2756A>G	p.Asp919Gly	rs1805087	26.27		537 (66.2%)	242 (29.8%)	32 (4%)		554 (68.3%)	234 (28.9%)	23 (2.8%)		0.94 (0.76-1.16)	0.56	0.89		0.70 (0.40-1.21)	0.19	0.64		0.91 (0.74-1.12)	0.37	0.79
	MTRR	c.66A>G	p.Ile22Met	rs1801394	26.27		230 (28.4%)	403 (49.7%)	178 (21.9%)		228 (28.1%)	415 (51.2%)	168 (20.7%)		1.04 (0.83-1.31)	0.74	0.97		0.95 (0.72-1.26)	0.73	0.97		1.01 (0.82-1.26)	0.91	0.99
	TYMS	c.943+447del			27		394 (48.6%)	337 (41.5%)	80 (9.9%)		359 (44.3%)	363 (44.8%)	89 (11%)		1.18 (0.96-1.45)	0.11	0.59		1.22 (0.87-1.71)	0.24	0.66		1.19 (0.98-1.45)	0.08	0.50
		TTAAAG
*	OGG1	c.977C>G	p.Cys326Ser	rs1052133	29		489 (60.3%)	289 (35.6%)	33 (4.1%)		512 (63.1%)	256 (31.6%)	43 (5.3%)		0.85 (0.69-1.04)	0.12	0.59		1.24 (0.78-1.99)	0.36	0.79		0.89 (0.73-1.08)	0.24	0.66
p-values <0.05 and q-values<0.30 are written in bold.
* DNA repair pathway: SNP OGG1 c.977C>G was chosen to be analyzed together with 6 monoallelic germline mutations of the MUTYH gene -also belonging to the base excision repair system like OGG1- which were studied previously for their predisposing effect on sporadic CRC (Küry et al., Genet Test; ref 30).
** Nomenclature referring to the databases dbNSP, SNPPER and SNP500Cancer.
*** Ref: numbers correspond to bibliographical references, and the “d” mark corresponds to SNPs identified by dHPLC screening in 50 patients with CRC and 50 controls from the study population.
