# Supplementary material for: Low-penetrance alleles predisposing to sporadic colorectal cancers: a French case-controlled genetic association study
Source: BMC Cancer. 2008 Nov 7;8:326. doi: 10.1186/1471-2407-8-326 (PMC2585099; doi:10.1186/1471-2407-8-326)
Supplement: Additional file 5 — Estimation by use of bootstrapping of the external validity of the model showing association between CRC risk and genotypes combinations. [file 1471-2407-8-326-S5.xls]

## Sheet: 5.a, Bootstrapping
Additional file 5.a, estimation by use of bootstrapping of the external validity of the model showing association between CRC risk and genotypes combinations
Outcome statistics from bootstrapping
Standard deviation calculation for OR
Number of simulations:		1000
Mean (Average):		1.857
Standard deviation:		0.414
Variance (Standard deviation):		0.172
Population Standard deviation:		0.414
Variance (Population Standard deviation):		0.171
	Standard error:	0.013
Lower confidence limit:		1.23
(given by the 25th place-getter, i.e., simulation 440 )
Upper confidence limit:		2.85
(given by the 975th place-getter, i.e., simulation 910 )
Estimation of false discovery rate
	pi0:	0.186
Summary of the simulations (resamplings) performed from the original study population (1023 cases, 1121 controls)
Simulation	Patients with a predisposing genotype	Patients with another genotype (reference, protective or mixed)	Controls with predisposing genotype	Controls with another genotype (reference, protective or mixed)	OR	CI 95%	P value	Q value	Rank
1	68	955	46	1075	1.66	(1.13-2.43)	0.01	0.003
2	71	952	41	1080	1.96	(1.33-2.89)	0.0006	0.0004
3	63	960	46	1075	1.53	(1.04-2.25)	0.03	0.01
4	75	948	25	1096	3.47	(2.24-5.36)	0.00000002	0.000001
5	67	956	35	1086	2.17	(1.44-3.27)	0.0002	0.0002
6	71	952	45	1076	1.78	(1.22-2.60)	0.003	0.001
7	68	955	47	1074	1.63	(1.11-2.37)	0.01	0.003
8	70	953	37	1084	2.15	(1.44-3.20)	0.0002	0.0002
9	80	943	52	1069	1.74	(1.22-2.49)	0.002	0.001
10	63	960	50	1071	1.41	(0.96-2.05)	0.08	0.02
11	61	962	55	1066	1.23	(0.84-1.78)	0.28	0.05
12	65	958	41	1080	1.79	(1.20-2.65)	0.004	0.001
13	68	955	39	1082	1.98	(1.32-2.93)	0.0008	0.0004
14	70	953	43	1078	1.84	(1.25-2.70)	0.002	0.001
15	67	956	51	1070	1.47	(1.01-2.13)	0.04	0.01
16	69	954	43	1078	1.81	(1.23-2.66)	0.002	0.001
17	62	961	39	1082	1.79	(1.19-2.68)	0.005	0.002
18	65	958	41	1080	1.79	(1.20-2.65)	0.004	0.001
19	70	953	29	1092	2.77	(1.80-4.23)	0.000003	0.00001
20	63	960	38	1083	1.87	(1.24-2.80)	0.003	0.001
21	73	950	44	1077	1.88	(1.28-2.74)	0.001	0.001
22	68	955	41	1080	1.88	(1.26-2.77)	0.002	0.001
23	60	963	43	1078	1.56	(1.04-2.32)	0.03	0.01
24	61	962	47	1074	1.45	(0.98-2.13)	0.06	0.01
25	56	967	39	1082	1.61	(1.06-2.43)	0.02	0.01
26	70	953	46	1075	1.72	(1.17-2.50)	0.01	0.002
27	57	966	44	1077	1.44	(0.96-2.15)	0.07	0.02
28	71	952	41	1080	1.96	(1.33-2.89)	0.0006	0.0004
29	51	972	36	1085	1.58	(1.02-2.43)	0.04	0.01
30	55	968	40	1081	1.54	(1.01-2.32)	0.04	0.01
31	67	956	49	1072	1.53	(1.05-2.23)	0.03	0.01
32	74	949	42	1079	2.00	(1.36-2.93)	0.0004	0.0003
33	55	968	51	1070	1.19	(0.80-1.76)	0.38	0.07
34	60	963	36	1085	1.88	(1.23-2.84)	0.003	0.001
35	67	956	38	1083	2.00	(1.33-2.98)	0.0007	0.0004
36	70	953	45	1076	1.76	(1.20-2.56)	0.004	0.001
37	65	958	48	1073	1.52	(1.03-2.21)	0.03	0.01
38	66	957	45	1076	1.65	(1.12-2.42)	0.01	0.003
39	66	957	45	1076	1.65	(1.12-2.42)	0.01	0.003
40	63	960	46	1075	1.53	(1.04-2.25)	0.03	0.01
41	66	957	50	1071	1.48	(1.01-2.15)	0.04	0.01
42	65	958	45	1076	1.62	(1.10-2.38)	0.01	0.004
43	67	956	37	1084	2.05	(1.37-3.07)	0.0005	0.0003
44	62	961	34	1087	2.06	(1.35-3.13)	0.0007	0.0004
45	71	952	29	1092	2.81	(1.83-4.29)	0.000002	0.00001
46	74	949	43	1078	1.95	(1.33-2.85)	0.0005	0.0003
47	54	969	48	1073	1.25	(0.83-1.85)	0.28	0.05
48	64	959	46	1075	1.56	(1.06-2.29)	0.02	0.01
49	60	963	42	1079	1.60	(1.07-2.38)	0.02	0.01
50	57	966	51	1070	1.24	(0.84-1.82)	0.28	0.05
51	88	935	36	1085	2.84	(1.93-4.15)	0.00000009	0.000001
52	62	961	41	1080	1.70	(1.13-2.53)	0.01	0.003
53	75	948	31	1090	2.78	(1.84-4.19)	0.000001	0.00001
54	67	956	36	1085	2.11	(1.40-3.17)	0.0003	0.0002
55	60	963	40	1081	1.68	(1.12-2.52)	0.01	0.003
56	63	960	51	1070	1.38	(0.94-2.00)	0.10	0.02
57	66	957	53	1068	1.39	(0.95-2.01)	0.08	0.02
58	66	957	46	1075	1.61	(1.09-2.36)	0.01	0.004
59	66	957	43	1078	1.73	(1.17-2.55)	0.01	0.002
60	71	952	34	1087	2.38	(1.58-3.58)	0.00003	0.00005
61	79	944	39	1082	2.32	(1.58-3.40)	0.00002	0.00003
62	65	958	53	1068	1.37	(0.94-1.98)	0.10	0.02
63	68	955	54	1067	1.41	(0.97-2.02)	0.07	0.01
64	50	973	51	1070	1.08	(0.72-1.60)	0.71	0.13
65	60	963	39	1082	1.73	(1.14-2.59)	0.01	0.003
66	61	962	40	1081	1.71	(1.14-2.56)	0.01	0.003
67	65	958	41	1080	1.79	(1.20-2.65)	0.004	0.001
68	68	955	43	1078	1.79	(1.21-2.62)	0.003	0.001
69	51	972	35	1086	1.63	(1.05-2.51)	0.03	0.01
70	75	948	32	1089	2.69	(1.78-4.04)	0.000002	0.00001
71	69	954	36	1085	2.18	(1.45-3.26)	0.0002	0.0001
72	58	965	43	1078	1.51	(1.00-2.25)	0.05	0.01
73	87	936	32	1089	3.16	(2.12-4.69)	0.00000001	0.000001
74	72	951	45	1076	1.81	(1.24-2.64)	0.002	0.001
75	77	946	29	1092	3.06	(2.02-4.64)	0.0000001	0.000001
76	67	956	30	1091	2.55	(1.66-3.90)	0.00002	0.00003
77	70	953	33	1088	2.42	(1.60-3.65)	0.00002	0.00004
78	63	960	51	1070	1.38	(0.94-2.00)	0.10	0.02
79	66	957	42	1079	1.77	(1.19-2.62)	0.004	0.001
80	67	956	38	1083	2.00	(1.33-2.98)	0.0007	0.0004
81	55	968	46	1075	1.33	(0.89-1.98)	0.16	0.03
82	56	967	38	1083	1.65	(1.08-2.50)	0.02	0.005
83	77	946	38	1083	2.32	(1.57-3.42)	0.00002	0.00004
84	57	966	53	1068	1.19	(0.81-1.74)	0.38	0.07
85	84	939	38	1083	2.55	(1.74-3.73)	0.000001	0.00001
86	62	961	26	1095	2.72	(1.73-4.25)	0.00001	0.00003
87	68	955	38	1083	2.03	(1.36-3.02)	0.0005	0.0003
88	68	955	38	1083	2.03	(1.36-3.02)	0.0005	0.0003
89	71	952	28	1093	2.91	(1.89-4.46)	0.0000010	0.00001
90	76	947	43	1078	2.01	(1.37-2.93)	0.0003	0.0002
91	72	951	46	1075	1.77	(1.21-2.57)	0.003	0.001
92	70	953	44	1077	1.80	(1.22-2.63)	0.003	0.001
93	76	947	40	1081	2.17	(1.47-3.18)	0.00008	0.0001
94	75	948	37	1084	2.32	(1.56-3.43)	0.00003	0.00005
95	85	938	37	1084	2.65	(1.81-3.89)	0.0000006	0.000004
96	67	956	33	1088	2.31	(1.52-3.49)	0.00008	0.0001
97	56	967	39	1082	1.61	(1.06-2.43)	0.02	0.01
98	43	980	31	1090	1.54	(0.96-2.45)	0.07	0.01
99	69	954	40	1081	1.95	(1.31-2.89)	0.0008	0.0005
100	75	948	31	1090	2.78	(1.84-4.19)	0.000001	0.00001
101	62	961	45	1076	1.54	(1.04-2.28)	0.03	0.01
102	73	950	46	1075	1.80	(1.23-2.61)	0.002	0.001
103	55	968	46	1075	1.33	(0.89-1.98)	0.16	0.03
104	56	967	44	1077	1.42	(0.94-2.11)	0.09	0.02
105	74	949	48	1073	1.74	(1.20-2.52)	0.003	0.001
106	64	959	42	1079	1.71	(1.15-2.54)	0.01	0.002
107	60	963	49	1072	1.36	(0.92-2.00)	0.12	0.02
108	79	944	33	1088	2.76	(1.84-4.11)	0.0000007	0.000004
109	55	968	46	1075	1.33	(0.89-1.98)	0.16	0.03
110	65	958	40	1081	1.83	(1.23-2.73)	0.003	0.001
111	65	958	35	1086	2.11	(1.39-3.17)	0.0004	0.0003
112	82	941	35	1086	2.70	(1.82-3.99)	0.0000006	0.000004
113	67	956	53	1068	1.41	(0.97-2.04)	0.07	0.01
114	70	953	37	1084	2.15	(1.44-3.20)	0.0002	0.0002
115	58	965	46	1075	1.40	(0.94-2.08)	0.09	0.02
116	53	970	39	1082	1.52	(0.99-2.30)	0.05	0.01
117	60	963	43	1078	1.56	(1.04-2.32)	0.03	0.01
118	73	950	34	1087	2.46	(1.63-3.68)	0.00001	0.00003
119	63	960	49	1072	1.44	(0.98-2.10)	0.06	0.01
120	49	974	44	1077	1.23	(0.81-1.86)	0.33	0.06
121	54	969	39	1082	1.55	(1.01-2.34)	0.04	0.01
122	58	965	36	1085	1.81	(1.19-2.75)	0.01	0.002
123	63	960	48	1073	1.47	(0.99-2.15)	0.05	0.01
124	63	960	52	1069	1.35	(0.92-1.96)	0.12	0.02
125	61	962	35	1086	1.97	(1.29-2.98)	0.001	0.001
126	58	965	38	1083	1.71	(1.13-2.59)	0.01	0.003
127	60	963	44	1077	1.53	(1.02-2.26)	0.04	0.01
128	54	969	45	1076	1.33	(0.88-1.99)	0.16	0.03
129	56	967	40	1081	1.57	(1.03-2.36)	0.03	0.01
130	61	962	39	1082	1.76	(1.17-2.64)	0.01	0.002
131	72	951	40	1081	2.05	(1.38-3.01)	0.0003	0.0002
132	58	965	45	1076	1.44	(0.96-2.13)	0.07	0.02
133	57	966	43	1078	1.48	(0.98-2.21)	0.06	0.01
134	66	957	40	1081	1.86	(1.25-2.77)	0.002	0.001
135	70	953	45	1076	1.76	(1.20-2.56)	0.004	0.001
136	64	959	43	1078	1.67	(1.13-2.47)	0.01	0.003
137	70	953	36	1085	2.21	(1.48-3.30)	0.0001	0.0001
138	64	959	54	1067	1.32	(0.90-1.91)	0.14	0.03
139	63	960	42	1079	1.69	(1.13-2.50)	0.01	0.003
140	62	961	38	1083	1.84	(1.22-2.76)	0.003	0.001
141	56	967	45	1076	1.38	(0.92-2.06)	0.11	0.02
142	56	967	43	1078	1.45	(0.96-2.17)	0.07	0.02
143	75	948	35	1086	2.45	(1.64-3.65)	0.00001	0.00002
144	68	955	38	1083	2.03	(1.36-3.02)	0.0005	0.0003
145	72	951	39	1082	2.10	(1.41-3.10)	0.0002	0.0002
146	76	947	51	1070	1.68	(1.17-2.41)	0.005	0.002
147	63	960	35	1086	2.04	(1.34-3.08)	0.0008	0.0004
148	68	955	59	1062	1.28	(0.89-1.83)	0.18	0.03
149	59	964	40	1081	1.65	(1.10-2.48)	0.02	0.004
150	80	943	54	1067	1.68	(1.17-2.38)	0.004	0.001
151	55	968	45	1076	1.36	(0.90-2.03)	0.14	0.03
152	61	962	49	1072	1.39	(0.94-2.03)	0.10	0.02
153	72	951	47	1074	1.73	(1.19-2.51)	0.004	0.001
154	70	953	40	1081	1.99	(1.34-2.93)	0.0006	0.0004
155	71	952	37	1084	2.18	(1.46-3.25)	0.0001	0.0001
156	67	956	35	1086	2.17	(1.44-3.27)	0.0002	0.0002
157	85	938	45	1076	2.17	(1.50-3.11)	0.00003	0.0001
158	71	952	36	1085	2.25	(1.50-3.35)	0.00007	0.0001
159	77	946	36	1085	2.45	(1.65-3.63)	0.000008	0.00002
160	67	956	45	1076	1.68	(1.14-2.46)	0.01	0.003
161	56	967	34	1087	1.85	(1.20-2.84)	0.005	0.002
162	65	958	39	1082	1.88	(1.26-2.80)	0.002	0.001
163	67	956	40	1081	1.89	(1.27-2.81)	0.002	0.001
164	57	966	46	1075	1.38	(0.92-2.05)	0.11	0.02
165	76	947	37	1084	2.35	(1.58-3.48)	0.00002	0.00004
166	64	959	45	1076	1.60	(1.08-2.35)	0.02	0.005
167	66	957	37	1084	2.02	(1.34-3.02)	0.0007	0.0004
168	61	962	33	1088	2.09	(1.36-3.19)	0.0006	0.0004
169	65	958	42	1079	1.74	(1.17-2.58)	0.01	0.002
170	51	972	51	1070	1.10	(0.73-1.63)	0.64	0.12
171	84	939	45	1076	2.14	(1.48-3.08)	0.00004	0.0001
172	75	948	33	1088	2.61	(1.73-3.91)	0.000003	0.00001
173	56	967	45	1076	1.38	(0.92-2.06)	0.11	0.02
174	59	964	41	1080	1.61	(1.07-2.41)	0.02	0.01
175	73	950	26	1095	3.24	(2.09-4.99)	0.0000001	0.000001
176	65	958	48	1073	1.52	(1.03-2.21)	0.03	0.01
177	63	960	36	1085	1.98	(1.31-2.98)	0.001	0.001
178	74	949	33	1088	2.57	(1.71-3.85)	0.000005	0.00002
179	73	950	49	1072	1.68	(1.16-2.43)	0.01	0.002
180	60	963	47	1074	1.42	(0.96-2.10)	0.08	0.02
181	73	950	42	1079	1.97	(1.34-2.89)	0.0005	0.0003
182	72	951	38	1083	2.16	(1.45-3.20)	0.0001	0.0001
183	62	961	35	1086	2.00	(1.32-3.03)	0.001	0.001
184	70	953	53	1068	1.48	(1.02-2.13)	0.04	0.01
185	71	952	42	1079	1.92	(1.30-2.81)	0.0009	0.0005
186	77	946	31	1090	2.86	(1.90-4.30)	0.0000005	0.000003
187	47	976	46	1075	1.13	(0.74-1.70)	0.58	0.11
188	60	963	42	1079	1.60	(1.07-2.38)	0.02	0.01
189	65	958	41	1080	1.79	(1.20-2.65)	0.004	0.001
190	83	940	40	1081	2.39	(1.63-3.47)	0.000006	0.00002
191	60	963	38	1083	1.78	(1.17-2.67)	0.01	0.002
192	64	959	37	1084	1.96	(1.30-2.93)	0.001	0.001
193	61	962	41	1080	1.67	(1.11-2.49)	0.01	0.003
194	59	964	55	1066	1.19	(0.81-1.72)	0.37	0.07
195	62	961	46	1075	1.51	(1.02-2.22)	0.04	0.01
196	79	944	46	1075	1.96	(1.35-2.82)	0.0004	0.0003
197	85	938	34	1087	2.90	(1.95-4.28)	0.0000001	0.000001
198	74	949	38	1083	2.22	(1.50-3.28)	0.00006	0.0001
199	64	959	33	1088	2.20	(1.44-3.34)	0.0002	0.0002
200	60	963	37	1084	1.83	(1.20-2.75)	0.004	0.001
201	57	966	45	1076	1.41	(0.94-2.10)	0.09	0.02
202	75	948	35	1086	2.45	(1.64-3.65)	0.00001	0.00002
203	67	956	42	1079	1.80	(1.21-2.66)	0.003	0.001
204	78	945	34	1087	2.64	(1.77-3.93)	0.000002	0.00001
205	69	954	39	1082	2.01	(1.35-2.97)	0.0006	0.0004
206	77	946	37	1084	2.38	(1.61-3.52)	0.00001	0.00003
207	65	958	43	1078	1.70	(1.15-2.51)	0.01	0.002
208	76	947	50	1071	1.72	(1.19-2.47)	0.004	0.001
209	63	960	34	1087	2.10	(1.38-3.18)	0.0005	0.0003
210	63	960	43	1078	1.65	(1.10-2.43)	0.01	0.004
211	75	948	36	1085	2.38	(1.60-3.54)	0.00002	0.00003
212	66	957	37	1084	2.02	(1.34-3.02)	0.0007	0.0004
213	64	959	47	1074	1.52	(1.03-2.23)	0.03	0.01
214	62	961	30	1091	2.35	(1.52-3.61)	0.0001	0.0001
215	63	960	39	1082	1.82	(1.21-2.72)	0.004	0.001
216	59	964	52	1069	1.26	(0.85-1.84)	0.24	0.05
217	62	961	48	1073	1.44	(0.98-2.11)	0.06	0.01
218	60	963	40	1081	1.68	(1.12-2.52)	0.01	0.003
219	75	948	47	1074	1.81	(1.24-2.61)	0.002	0.001
220	65	958	40	1081	1.83	(1.23-2.73)	0.003	0.001
221	61	962	41	1080	1.67	(1.11-2.49)	0.01	0.003
222	62	961	41	1080	1.70	(1.13-2.53)	0.01	0.003
223	69	954	49	1072	1.58	(1.08-2.29)	0.02	0.004
224	70	953	43	1078	1.84	(1.25-2.70)	0.002	0.001
225	69	954	37	1084	2.12	(1.41-3.16)	0.0002	0.0002
226	55	968	47	1074	1.30	(0.87-1.93)	0.20	0.04
227	70	953	37	1084	2.15	(1.44-3.20)	0.0002	0.0002
228	71	952	39	1082	2.07	(1.39-3.06)	0.0003	0.0002
229	67	956	32	1089	2.39	(1.56-3.62)	0.00005	0.0001
230	57	966	40	1081	1.59	(1.05-2.40)	0.03	0.01
231	56	967	46	1075	1.35	(0.90-2.01)	0.14	0.03
232	73	950	35	1086	2.38	(1.59-3.56)	0.00002	0.00004
233	64	959	45	1076	1.60	(1.08-2.35)	0.02	0.005
234	72	951	42	1079	1.95	(1.32-2.85)	0.0007	0.0004
235	65	958	40	1081	1.83	(1.23-2.73)	0.003	0.001
236	73	950	46	1075	1.80	(1.23-2.61)	0.002	0.001
237	62	961	35	1086	2.00	(1.32-3.03)	0.001	0.001
238	72	951	47	1074	1.73	(1.19-2.51)	0.004	0.001
239	55	968	39	1082	1.58	(1.03-2.39)	0.03	0.01
240	64	959	30	1091	2.43	(1.57-3.72)	0.00005	0.0001
241	76	947	42	1079	2.06	(1.41-3.01)	0.0002	0.0002
242	65	958	42	1079	1.74	(1.17-2.58)	0.01	0.002
243	69	954	52	1069	1.49	(1.02-2.14)	0.03	0.01
244	62	961	37	1084	1.89	(1.25-2.84)	0.002	0.001
245	78	945	39	1082	2.29	(1.55-3.36)	0.00002	0.00004
246	69	954	41	1080	1.91	(1.28-2.81)	0.001	0.001
247	72	951	44	1077	1.85	(1.26-2.70)	0.001	0.001
248	73	950	37	1084	2.25	(1.51-3.34)	0.00006	0.0001
249	71	952	42	1079	1.92	(1.30-2.81)	0.0009	0.0005
250	59	964	31	1090	2.15	(1.39-3.32)	0.0005	0.0003
251	66	957	40	1081	1.86	(1.25-2.77)	0.002	0.001
252	59	964	32	1089	2.08	(1.35-3.20)	0.0008	0.0005
253	72	951	46	1075	1.77	(1.21-2.57)	0.003	0.001
254	56	967	43	1078	1.45	(0.96-2.17)	0.07	0.02
255	96	927	47	1074	2.37	(1.66-3.36)	0.000001	0.00001
256	57	966	39	1082	1.64	(1.08-2.47)	0.02	0.01
257	91	932	48	1073	2.18	(1.53-3.10)	0.00001	0.00003
258	85	938	48	1073	2.03	(1.41-2.89)	0.0001	0.0001
259	71	952	41	1080	1.96	(1.33-2.89)	0.0006	0.0004
260	55	968	39	1082	1.58	(1.03-2.39)	0.03	0.01
261	73	950	43	1078	1.93	(1.31-2.81)	0.0007	0.0004
262	69	954	46	1075	1.69	(1.15-2.47)	0.01	0.002
263	69	954	33	1088	2.38	(1.57-3.60)	0.00004	0.0001
264	70	953	39	1082	2.04	(1.37-3.02)	0.0004	0.0003
265	73	950	40	1081	2.08	(1.40-3.06)	0.0002	0.0002
266	67	956	42	1079	1.80	(1.21-2.66)	0.003	0.001
267	59	964	46	1075	1.43	(0.96-2.11)	0.07	0.02
268	86	937	36	1085	2.77	(1.88-4.06)	0.0000002	0.000002
269	62	961	49	1072	1.41	(0.96-2.07)	0.08	0.02
270	67	956	33	1088	2.31	(1.52-3.49)	0.00008	0.0001
271	57	966	42	1079	1.52	(1.01-2.27)	0.04	0.01
272	73	950	35	1086	2.38	(1.59-3.56)	0.00002	0.00004
273	72	951	35	1086	2.35	(1.57-3.51)	0.00003	0.0001
274	66	957	48	1073	1.54	(1.05-2.25)	0.03	0.01
275	79	944	43	1078	2.10	(1.44-3.05)	0.0001	0.0001
276	65	958	38	1083	1.93	(1.29-2.89)	0.001	0.001
277	69	954	42	1079	1.86	(1.26-2.73)	0.002	0.001
278	55	968	49	1072	1.24	(0.83-1.84)	0.28	0.05
279	53	970	40	1081	1.48	(0.97-2.24)	0.07	0.01
280	61	962	39	1082	1.76	(1.17-2.64)	0.01	0.002
281	79	944	43	1078	2.10	(1.44-3.05)	0.0001	0.0001
282	56	967	43	1078	1.45	(0.96-2.17)	0.07	0.02
283	55	968	39	1082	1.58	(1.03-2.39)	0.03	0.01
284	62	961	49	1072	1.41	(0.96-2.07)	0.08	0.02
285	55	968	47	1074	1.30	(0.87-1.93)	0.20	0.04
286	51	972	35	1086	1.63	(1.05-2.51)	0.03	0.01
287	56	967	40	1081	1.57	(1.03-2.36)	0.03	0.01
288	69	954	41	1080	1.91	(1.28-2.81)	0.001	0.001
289	70	953	31	1090	2.58	(1.70-3.92)	0.000009	0.00002
290	58	965	37	1084	1.76	(1.16-2.67)	0.01	0.002
291	54	969	41	1080	1.47	(0.97-2.21)	0.07	0.01
292	63	960	30	1091	2.39	(1.55-3.67)	0.00008	0.0001
293	70	953	50	1071	1.57	(1.08-2.27)	0.02	0.004
294	54	969	28	1093	2.18	(1.38-3.42)	0.0008	0.0004
295	64	959	41	1080	1.76	(1.18-2.61)	0.01	0.002
296	57	966	41	1080	1.55	(1.03-2.33)	0.03	0.01
297	83	940	45	1076	2.11	(1.46-3.04)	0.00006	0.0001
298	72	951	52	1069	1.56	(1.08-2.24)	0.02	0.005
299	61	962	50	1071	1.36	(0.92-1.99)	0.12	0.02
300	60	963	36	1085	1.88	(1.23-2.84)	0.003	0.001
301	72	951	40	1081	2.05	(1.38-3.01)	0.0003	0.0002
302	74	949	44	1077	1.91	(1.30-2.78)	0.0008	0.0004
303	66	957	42	1079	1.77	(1.19-2.62)	0.004	0.001
304	77	946	44	1077	1.99	(1.37-2.89)	0.0003	0.0002
305	61	962	47	1074	1.45	(0.98-2.13)	0.06	0.01
306	47	976	39	1082	1.34	(0.86-2.05)	0.19	0.04
307	65	958	37	1084	1.99	(1.32-2.98)	0.0009	0.0005
308	60	963	42	1079	1.60	(1.07-2.38)	0.02	0.01
309	72	951	39	1082	2.10	(1.41-3.10)	0.0002	0.0002
310	63	960	50	1071	1.41	(0.96-2.05)	0.08	0.02
311	67	956	39	1082	1.94	(1.30-2.89)	0.001	0.001
312	76	947	49	1072	1.76	(1.21-2.53)	0.003	0.001
313	81	942	47	1074	1.96	(1.36-2.82)	0.0003	0.0002
314	59	964	42	1079	1.57	(1.05-2.35)	0.03	0.01
315	62	961	38	1083	1.84	(1.22-2.76)	0.003	0.001
316	53	970	37	1084	1.60	(1.04-2.44)	0.03	0.01
317	66	957	38	1083	1.97	(1.31-2.93)	0.001	0.001
318	64	959	34	1087	2.13	(1.40-3.23)	0.0004	0.0003
319	78	945	29	1092	3.11	(2.05-4.70)	0.00000009	0.000001
320	58	965	49	1072	1.31	(0.89-1.94)	0.17	0.03
321	67	956	36	1085	2.11	(1.40-3.17)	0.0003	0.0002
322	68	955	39	1082	1.98	(1.32-2.93)	0.0008	0.0004
323	71	952	39	1082	2.07	(1.39-3.06)	0.0003	0.0002
324	60	963	42	1079	1.60	(1.07-2.38)	0.02	0.01
325	69	954	44	1077	1.77	(1.20-2.59)	0.004	0.001
326	62	961	22	1099	3.22	(2.01-5.15)	0.000001	0.00001
327	66	957	39	1082	1.91	(1.28-2.85)	0.001	0.001
328	73	950	35	1086	2.38	(1.59-3.56)	0.00002	0.00004
329	61	962	48	1073	1.42	(0.96-2.08)	0.08	0.02
330	61	962	39	1082	1.76	(1.17-2.64)	0.01	0.002
331	71	952	46	1075	1.74	(1.19-2.54)	0.004	0.001
332	71	952	50	1071	1.60	(1.10-2.31)	0.01	0.004
333	62	961	43	1078	1.62	(1.08-2.40)	0.02	0.005
334	72	951	51	1070	1.59	(1.10-2.29)	0.01	0.004
335	68	955	45	1076	1.70	(1.16-2.49)	0.01	0.002
336	54	969	43	1078	1.40	(0.92-2.10)	0.11	0.02
337	63	960	36	1085	1.98	(1.31-2.98)	0.001	0.001
338	70	953	35	1086	2.28	(1.52-3.41)	0.00007	0.0001
339	71	952	50	1071	1.60	(1.10-2.31)	0.01	0.004
340	57	966	33	1088	1.95	(1.26-2.99)	0.002	0.001
341	73	950	43	1078	1.93	(1.31-2.81)	0.0007	0.0004
342	60	963	33	1088	2.05	(1.34-3.14)	0.0009	0.0005
343	55	968	34	1087	1.82	(1.18-2.79)	0.01	0.002
344	65	958	43	1078	1.70	(1.15-2.51)	0.01	0.002
345	64	959	40	1081	1.80	(1.20-2.68)	0.004	0.001
346	71	952	37	1084	2.18	(1.46-3.25)	0.0001	0.0001
347	68	955	48	1073	1.59	(1.09-2.31)	0.02	0.004
348	73	950	46	1075	1.80	(1.23-2.61)	0.002	0.001
349	57	966	56	1065	1.12	(0.76-1.63)	0.55	0.10
350	56	967	35	1086	1.80	(1.17-2.75)	0.01	0.002
351	67	956	43	1078	1.76	(1.19-2.59)	0.004	0.002
352	61	962	37	1084	1.86	(1.23-2.80)	0.003	0.001
353	59	964	39	1082	1.70	(1.12-2.55)	0.01	0.003
354	61	962	41	1080	1.67	(1.11-2.49)	0.01	0.003
355	64	959	42	1079	1.71	(1.15-2.54)	0.01	0.002
356	63	960	39	1082	1.82	(1.21-2.72)	0.004	0.001
357	64	959	38	1083	1.90	(1.26-2.85)	0.002	0.001
358	53	970	41	1080	1.44	(0.95-2.17)	0.09	0.02
359	66	957	35	1086	2.14	(1.41-3.22)	0.0003	0.0002
360	60	963	46	1075	1.46	(0.98-2.15)	0.06	0.01
361	64	959	43	1078	1.67	(1.13-2.47)	0.01	0.003
362	65	958	39	1082	1.88	(1.26-2.80)	0.002	0.001
363	68	955	39	1082	1.98	(1.32-2.93)	0.0008	0.0004
364	75	948	44	1077	1.94	(1.32-2.82)	0.0006	0.0004
365	56	967	47	1074	1.32	(0.89-1.96)	0.17	0.03
366	60	963	53	1068	1.26	(0.85-1.83)	0.24	0.05
367	70	953	48	1073	1.64	(1.12-2.38)	0.01	0.003
368	58	965	41	1080	1.58	(1.05-2.37)	0.03	0.01
369	63	960	39	1082	1.82	(1.21-2.72)	0.004	0.001
370	62	961	36	1085	1.94	(1.28-2.93)	0.002	0.001
371	62	961	32	1089	2.20	(1.43-3.36)	0.0003	0.0002
372	76	947	42	1079	2.06	(1.41-3.01)	0.0002	0.0002
373	58	965	34	1087	1.92	(1.25-2.94)	0.003	0.001
374	85	938	37	1084	2.65	(1.81-3.89)	0.0000006	0.000004
375	66	957	46	1075	1.61	(1.09-2.36)	0.01	0.004
376	79	944	40	1081	2.26	(1.54-3.31)	0.00003	0.00005
377	59	964	39	1082	1.70	(1.12-2.55)	0.01	0.003
378	73	950	44	1077	1.88	(1.28-2.74)	0.001	0.001
379	73	950	34	1087	2.46	(1.63-3.68)	0.00001	0.00003
380	77	946	47	1074	1.86	(1.28-2.68)	0.001	0.0005
381	71	952	47	1074	1.70	(1.17-2.47)	0.01	0.002
382	67	956	37	1084	2.05	(1.37-3.07)	0.0005	0.0003
383	67	956	34	1087	2.24	(1.48-3.38)	0.0001	0.0001
384	77	946	39	1082	2.26	(1.53-3.32)	0.00004	0.0001
385	72	951	42	1079	1.95	(1.32-2.85)	0.0007	0.0004
386	70	953	44	1077	1.80	(1.22-2.63)	0.003	0.001
387	59	964	32	1089	2.08	(1.35-3.20)	0.0008	0.0005
388	66	957	32	1089	2.35	(1.54-3.57)	0.00007	0.0001
389	69	954	48	1073	1.62	(1.11-2.35)	0.01	0.003
390	53	970	38	1083	1.56	(1.02-2.37)	0.04	0.01
391	67	956	38	1083	2.00	(1.33-2.98)	0.0007	0.0004
392	58	965	33	1088	1.98	(1.29-3.04)	0.002	0.001
393	58	965	54	1067	1.19	(0.81-1.73)	0.38	0.07
394	73	950	47	1074	1.76	(1.20-2.54)	0.003	0.001
395	56	967	31	1090	2.04	(1.31-3.15)	0.001	0.001
396	50	973	43	1078	1.29	(0.85-1.95)	0.23	0.05
397	60	963	53	1068	1.26	(0.85-1.83)	0.24	0.05
398	69	954	40	1081	1.95	(1.31-2.89)	0.0008	0.0005
399	55	968	49	1072	1.24	(0.83-1.84)	0.28	0.05
400	60	963	38	1083	1.78	(1.17-2.67)	0.01	0.002
401	59	964	42	1079	1.57	(1.05-2.35)	0.03	0.01
402	60	963	44	1077	1.53	(1.02-2.26)	0.04	0.01
403	61	962	43	1078	1.59	(1.06-2.36)	0.02	0.01
404	81	942	37	1084	2.52	(1.71-3.70)	0.000003	0.00001
405	54	969	33	1088	1.84	(1.18-2.84)	0.01	0.002
406	56	967	54	1067	1.14	(0.77-1.67)	0.49	0.09
407	68	955	35	1086	2.21	(1.46-3.32)	0.0001	0.0001
408	79	944	30	1091	3.04	(2.01-4.58)	0.0000001	0.000001
409	74	949	31	1090	2.74	(1.81-4.14)	0.000002	0.00001
410	63	960	35	1086	2.04	(1.34-3.08)	0.0008	0.0004
411	77	946	40	1081	2.20	(1.49-3.22)	0.00006	0.0001
412	75	948	60	1061	1.40	(0.98-1.98)	0.06	0.01
413	60	963	48	1073	1.39	(0.94-2.05)	0.09	0.02
414	63	960	40	1081	1.77	(1.18-2.64)	0.01	0.002
415	72	951	41	1080	1.99	(1.35-2.93)	0.0005	0.0003
416	69	954	27	1094	2.93	(1.89-4.52)	0.000001	0.00001
417	58	965	42	1079	1.54	(1.03-2.31)	0.03	0.01
418	74	949	41	1080	2.05	(1.39-3.01)	0.0002	0.0002
419	66	957	34	1087	2.20	(1.45-3.33)	0.0002	0.0002
420	80	943	36	1085	2.56	(1.73-3.77)	0.000002	0.00001
421	57	966	31	1090	2.07	(1.33-3.21)	0.001	0.001
422	61	962	51	1070	1.33	(0.90-1.94)	0.14	0.03
423	71	952	39	1082	2.07	(1.39-3.06)	0.0003	0.0002
424	58	965	50	1071	1.29	(0.87-1.89)	0.20	0.04
425	62	961	50	1071	1.38	(0.94-2.02)	0.10	0.02
426	73	950	44	1077	1.88	(1.28-2.74)	0.001	0.001
427	67	956	46	1075	1.64	(1.11-2.39)	0.01	0.003
428	63	960	45	1076	1.57	(1.06-2.31)	0.02	0.01
429	62	961	41	1080	1.70	(1.13-2.53)	0.01	0.003
430	62	961	35	1086	2.00	(1.32-3.03)	0.001	0.001
431	69	954	39	1082	2.01	(1.35-2.97)	0.0006	0.0004
432	62	961	46	1075	1.51	(1.02-2.22)	0.04	0.01
433	61	962	39	1082	1.76	(1.17-2.64)	0.01	0.002
434	69	954	32	1089	2.46	(1.62-3.73)	0.00002	0.00004
435	64	959	31	1090	2.35	(1.53-3.59)	0.00009	0.0001
436	75	948	35	1086	2.45	(1.64-3.65)	0.00001	0.00002
437	72	951	48	1073	1.69	(1.16-2.45)	0.01	0.002
438	69	954	35	1086	2.24	(1.49-3.36)	0.0001	0.0001
439	73	950	47	1074	1.76	(1.20-2.54)	0.003	0.001
440	48	975	43	1078	1.23	(0.81-1.87)	0.33	0.06	25th
441	57	966	46	1075	1.38	(0.92-2.05)	0.11	0.02
442	84	939	48	1073	2.00	(1.39-2.86)	0.0002	0.0002
443	65	958	51	1070	1.42	(0.97-2.07)	0.07	0.01
444	76	947	43	1078	2.01	(1.37-2.93)	0.0003	0.0002
445	71	952	42	1079	1.92	(1.30-2.81)	0.0009	0.0005
446	68	955	43	1078	1.79	(1.21-2.62)	0.003	0.001
447	57	966	29	1092	2.22	(1.42-3.46)	0.0004	0.0003
448	69	954	44	1077	1.77	(1.20-2.59)	0.004	0.001
449	65	958	49	1072	1.48	(1.01-2.16)	0.04	0.01
450	62	961	48	1073	1.44	(0.98-2.11)	0.06	0.01
451	67	956	28	1093	2.74	(1.77-4.21)	0.000005	0.00002
452	73	950	38	1083	2.19	(1.47-3.24)	0.00009	0.0001
453	68	955	50	1071	1.53	(1.05-2.21)	0.03	0.01
454	60	963	49	1072	1.36	(0.92-2.00)	0.12	0.02
455	68	955	46	1075	1.66	(1.13-2.43)	0.01	0.003
456	65	958	45	1076	1.62	(1.10-2.38)	0.01	0.004
457	72	951	40	1081	2.05	(1.38-3.01)	0.0003	0.0002
458	64	959	42	1079	1.71	(1.15-2.54)	0.01	0.002
459	59	964	40	1081	1.65	(1.10-2.48)	0.02	0.004
460	64	959	42	1079	1.71	(1.15-2.54)	0.01	0.002
461	52	971	44	1077	1.31	(0.87-1.97)	0.20	0.04
462	65	958	31	1090	2.39	(1.56-3.64)	0.00006	0.0001
463	71	952	40	1081	2.02	(1.36-2.97)	0.0004	0.0003
464	70	953	41	1080	1.93	(1.31-2.85)	0.0009	0.0005
465	63	960	45	1076	1.57	(1.06-2.31)	0.02	0.01
466	70	953	40	1081	1.99	(1.34-2.93)	0.0006	0.0004
467	65	958	37	1084	1.99	(1.32-2.98)	0.0009	0.0005
468	62	961	50	1071	1.38	(0.94-2.02)	0.10	0.02
469	61	962	39	1082	1.76	(1.17-2.64)	0.01	0.002
470	58	965	43	1078	1.51	(1.00-2.25)	0.05	0.01
471	64	959	40	1081	1.80	(1.20-2.68)	0.004	0.001
472	52	971	40	1081	1.45	(0.95-2.20)	0.08	0.02
473	66	957	42	1079	1.77	(1.19-2.62)	0.004	0.001
474	69	954	49	1072	1.58	(1.08-2.29)	0.02	0.004
475	53	970	43	1078	1.37	(0.90-2.06)	0.13	0.03
476	61	962	44	1077	1.55	(1.04-2.30)	0.03	0.01
477	67	956	53	1068	1.41	(0.97-2.04)	0.07	0.01
478	63	960	52	1069	1.35	(0.92-1.96)	0.12	0.02
479	65	958	30	1091	2.47	(1.60-3.78)	0.00004	0.0001
480	61	962	37	1084	1.86	(1.23-2.80)	0.003	0.001
481	59	964	34	1087	1.96	(1.28-2.98)	0.002	0.001
482	72	951	45	1076	1.81	(1.24-2.64)	0.002	0.001
483	63	960	33	1088	2.16	(1.42-3.29)	0.0003	0.0002
484	65	958	42	1079	1.74	(1.17-2.58)	0.01	0.002
485	62	961	49	1072	1.41	(0.96-2.07)	0.08	0.02
486	76	947	32	1089	2.73	(1.81-4.10)	0.000001	0.00001
487	71	952	46	1075	1.74	(1.19-2.54)	0.004	0.001
488	79	944	36	1085	2.52	(1.70-3.73)	0.000004	0.00001
489	62	961	52	1069	1.33	(0.90-1.93)	0.14	0.03
490	70	953	40	1081	1.99	(1.34-2.93)	0.0006	0.0004
491	46	977	40	1081	1.27	(0.82-1.95)	0.27	0.05
492	69	954	42	1079	1.86	(1.26-2.73)	0.002	0.001
493	68	955	36	1085	2.15	(1.43-3.21)	0.0002	0.0002
494	63	960	43	1078	1.65	(1.10-2.43)	0.01	0.004
495	47	976	43	1078	1.21	(0.79-1.84)	0.38	0.07
496	61	962	43	1078	1.59	(1.06-2.36)	0.02	0.01
497	53	970	38	1083	1.56	(1.02-2.37)	0.04	0.01
498	80	943	54	1067	1.68	(1.17-2.38)	0.004	0.001
499	77	946	49	1072	1.78	(1.23-2.56)	0.002	0.001
500	64	959	37	1084	1.96	(1.30-2.93)	0.001	0.001
501	75	948	43	1078	1.98	(1.35-2.89)	0.0004	0.0003
502	66	957	57	1064	1.29	(0.89-1.85)	0.17	0.03
503	56	967	40	1081	1.57	(1.03-2.36)	0.03	0.01
504	73	950	44	1077	1.88	(1.28-2.74)	0.001	0.001
505	81	942	45	1076	2.06	(1.42-2.97)	0.0001	0.0001
506	68	955	43	1078	1.79	(1.21-2.62)	0.003	0.001
507	64	959	40	1081	1.80	(1.20-2.68)	0.004	0.001
508	65	958	47	1074	1.55	(1.05-2.27)	0.02	0.01
509	76	947	44	1077	1.96	(1.34-2.85)	0.0004	0.0003
510	73	950	59	1062	1.38	(0.97-1.96)	0.07	0.02
511	73	950	46	1075	1.80	(1.23-2.61)	0.002	0.001
512	68	955	38	1083	2.03	(1.36-3.02)	0.0005	0.0003
513	64	959	54	1067	1.32	(0.90-1.91)	0.14	0.03
514	57	966	50	1071	1.26	(0.85-1.86)	0.24	0.05
515	69	954	58	1063	1.33	(0.92-1.89)	0.12	0.03
516	70	953	42	1079	1.89	(1.28-2.77)	0.001	0.001
517	71	952	33	1088	2.46	(1.63-3.70)	0.00002	0.00003
518	76	947	46	1075	1.88	(1.29-2.71)	0.0009	0.0005
519	59	964	48	1073	1.37	(0.92-2.01)	0.11	0.02
520	66	957	44	1077	1.69	(1.14-2.48)	0.01	0.002
521	61	962	38	1083	1.81	(1.20-2.72)	0.005	0.002
522	50	973	39	1082	1.43	(0.93-2.18)	0.10	0.02
523	73	950	38	1083	2.19	(1.47-3.24)	0.00009	0.0001
524	60	963	41	1080	1.64	(1.09-2.45)	0.02	0.004
525	65	958	48	1073	1.52	(1.03-2.21)	0.03	0.01
526	72	951	36	1085	2.28	(1.53-3.40)	0.00005	0.0001
527	61	962	45	1076	1.52	(1.02-2.24)	0.04	0.01
528	83	940	33	1088	2.91	(1.95-4.32)	0.0000001	0.000001
529	83	940	25	1096	3.87	(2.52-5.92)	0.0000000005	0.0000001
530	54	969	26	1095	2.35	(1.47-3.72)	0.0003	0.0002
531	52	971	46	1075	1.25	(0.83-1.87)	0.28	0.05
532	77	946	47	1074	1.86	(1.28-2.68)	0.001	0.0005
533	64	959	34	1087	2.13	(1.40-3.23)	0.0004	0.0003
534	56	967	42	1079	1.49	(0.99-2.23)	0.06	0.01
535	60	963	31	1090	2.19	(1.42-3.37)	0.0004	0.0003
536	75	948	35	1086	2.45	(1.64-3.65)	0.00001	0.00002
537	64	959	33	1088	2.20	(1.44-3.34)	0.0002	0.0002
538	71	952	42	1079	1.92	(1.30-2.81)	0.0009	0.0005
539	64	959	39	1082	1.85	(1.23-2.76)	0.003	0.001
540	62	961	33	1088	2.13	(1.39-3.24)	0.0005	0.0003
541	58	965	50	1071	1.29	(0.87-1.89)	0.20	0.04
542	71	952	34	1087	2.38	(1.58-3.58)	0.00003	0.00005
543	46	977	38	1083	1.34	(0.86-2.07)	0.19	0.04
544	78	945	38	1083	2.35	(1.59-3.46)	0.00001	0.00003
545	62	961	49	1072	1.41	(0.96-2.07)	0.08	0.02
546	63	960	43	1078	1.65	(1.10-2.43)	0.01	0.004
547	71	952	48	1073	1.67	(1.14-2.42)	0.01	0.002
548	78	945	41	1080	2.17	(1.48-3.17)	0.00006	0.0001
549	62	961	39	1082	1.79	(1.19-2.68)	0.005	0.002
550	50	973	58	1063	0.94	(0.63-1.38)	0.76	0.14
551	72	951	45	1076	1.81	(1.24-2.64)	0.002	0.001
552	68	955	37	1084	2.09	(1.39-3.11)	0.0003	0.0003
553	62	961	48	1073	1.44	(0.98-2.11)	0.06	0.01
554	58	965	44	1077	1.47	(0.98-2.19)	0.06	0.01
555	62	961	35	1086	2.00	(1.32-3.03)	0.001	0.001
556	61	962	32	1089	2.16	(1.40-3.30)	0.0004	0.0003
557	57	966	41	1080	1.55	(1.03-2.33)	0.03	0.01
558	69	954	48	1073	1.62	(1.11-2.35)	0.01	0.003
559	73	950	38	1083	2.19	(1.47-3.24)	0.00009	0.0001
560	66	957	46	1075	1.61	(1.09-2.36)	0.01	0.004
561	67	956	35	1086	2.17	(1.44-3.27)	0.0002	0.0002
562	56	967	49	1072	1.27	(0.85-1.87)	0.24	0.05
563	74	949	40	1081	2.11	(1.43-3.10)	0.0002	0.0002
564	60	963	32	1089	2.12	(1.38-3.25)	0.0006	0.0004
565	70	953	44	1077	1.80	(1.22-2.63)	0.003	0.001
566	67	956	50	1071	1.50	(1.03-2.18)	0.03	0.01
567	57	966	30	1091	2.15	(1.38-3.33)	0.0007	0.0004
568	60	963	40	1081	1.68	(1.12-2.52)	0.01	0.003
569	64	959	40	1081	1.80	(1.20-2.68)	0.004	0.001
570	56	967	33	1088	1.91	(1.23-2.94)	0.003	0.001
571	57	966	41	1080	1.55	(1.03-2.33)	0.03	0.01
572	78	945	43	1078	2.07	(1.42-3.01)	0.0001	0.0001
573	71	952	36	1085	2.25	(1.50-3.35)	0.00007	0.0001
574	52	971	48	1073	1.20	(0.80-1.78)	0.38	0.07
575	59	964	34	1087	1.96	(1.28-2.98)	0.002	0.001
576	83	940	38	1083	2.52	(1.71-3.68)	0.000002	0.00001
577	75	948	44	1077	1.94	(1.32-2.82)	0.0006	0.0004
578	69	954	53	1068	1.46	(1.01-2.10)	0.04	0.01
579	61	962	53	1068	1.28	(0.87-1.86)	0.20	0.04
580	59	964	41	1080	1.61	(1.07-2.41)	0.02	0.01
581	54	969	36	1085	1.68	(1.09-2.57)	0.02	0.005
582	75	948	43	1078	1.98	(1.35-2.89)	0.0004	0.0003
583	63	960	51	1070	1.38	(0.94-2.00)	0.10	0.02
584	69	954	44	1077	1.77	(1.20-2.59)	0.004	0.001
585	82	941	38	1083	2.48	(1.69-3.64)	0.000003	0.00001
586	50	973	39	1082	1.43	(0.93-2.18)	0.10	0.02
587	67	956	34	1087	2.24	(1.48-3.38)	0.0001	0.0001
588	59	964	51	1070	1.28	(0.87-1.88)	0.20	0.04
589	60	963	49	1072	1.36	(0.92-2.00)	0.12	0.02
590	63	960	36	1085	1.98	(1.31-2.98)	0.001	0.001
591	70	953	57	1064	1.37	(0.95-1.96)	0.09	0.02
592	66	957	49	1072	1.51	(1.03-2.20)	0.03	0.01
593	60	963	38	1083	1.78	(1.17-2.67)	0.01	0.002
594	69	954	43	1078	1.81	(1.23-2.66)	0.002	0.001
595	63	960	41	1080	1.73	(1.16-2.57)	0.01	0.002
596	64	959	31	1090	2.35	(1.53-3.59)	0.00009	0.0001
597	80	943	43	1078	2.13	(1.46-3.08)	0.00007	0.0001
598	66	957	39	1082	1.91	(1.28-2.85)	0.001	0.001
599	66	957	42	1079	1.77	(1.19-2.62)	0.004	0.001
600	61	962	34	1087	2.03	(1.33-3.08)	0.001	0.001
601	70	953	34	1087	2.35	(1.56-3.53)	0.00004	0.0001
602	52	971	43	1078	1.34	(0.88-2.02)	0.16	0.03
603	64	959	42	1079	1.71	(1.15-2.54)	0.01	0.002
604	60	963	47	1074	1.42	(0.96-2.10)	0.08	0.02
605	70	953	39	1082	2.04	(1.37-3.02)	0.0004	0.0003
606	68	955	41	1080	1.88	(1.26-2.77)	0.002	0.001
607	59	964	43	1078	1.53	(1.02-2.28)	0.04	0.01
608	70	953	43	1078	1.84	(1.25-2.70)	0.002	0.001
609	67	956	36	1085	2.11	(1.40-3.17)	0.0003	0.0002
610	68	955	38	1083	2.03	(1.36-3.02)	0.0005	0.0003
611	69	954	53	1068	1.46	(1.01-2.10)	0.04	0.01
612	81	942	33	1088	2.83	(1.90-4.22)	0.0000003	0.000002
613	54	969	43	1078	1.40	(0.92-2.10)	0.11	0.02
614	65	958	38	1083	1.93	(1.29-2.89)	0.001	0.001
615	60	963	43	1078	1.56	(1.04-2.32)	0.03	0.01
616	70	953	37	1084	2.15	(1.44-3.20)	0.0002	0.0002
617	64	959	37	1084	1.96	(1.30-2.93)	0.001	0.001
618	69	954	49	1072	1.58	(1.08-2.29)	0.02	0.004
619	55	968	30	1091	2.07	(1.32-3.22)	0.001	0.001
620	68	955	42	1079	1.83	(1.23-2.69)	0.002	0.001
621	63	960	33	1088	2.16	(1.42-3.29)	0.0003	0.0002
622	57	966	48	1073	1.32	(0.89-1.95)	0.17	0.03
623	69	954	52	1069	1.49	(1.02-2.14)	0.03	0.01
624	62	961	42	1079	1.66	(1.11-2.46)	0.01	0.004
625	67	956	46	1075	1.64	(1.11-2.39)	0.01	0.003
626	50	973	40	1081	1.39	(0.90-2.12)	0.13	0.03
627	65	958	30	1091	2.47	(1.60-3.78)	0.00004	0.0001
628	59	964	47	1074	1.40	(0.94-2.06)	0.09	0.02
629	50	973	36	1085	1.55	(1.00-2.39)	0.05	0.01
630	62	961	44	1077	1.58	(1.06-2.33)	0.02	0.01
631	54	969	48	1073	1.25	(0.83-1.85)	0.28	0.05
632	69	954	49	1072	1.58	(1.08-2.29)	0.02	0.004
633	75	948	42	1079	2.03	(1.38-2.97)	0.0003	0.0002
634	73	950	37	1084	2.25	(1.51-3.34)	0.00006	0.0001
635	63	960	41	1080	1.73	(1.16-2.57)	0.01	0.002
636	44	979	54	1067	0.89	(0.59-1.33)	0.57	0.11
637	83	940	41	1080	2.33	(1.59-3.38)	0.00001	0.00002
638	65	958	48	1073	1.52	(1.03-2.21)	0.03	0.01
639	76	947	37	1084	2.35	(1.58-3.48)	0.00002	0.00004
640	53	970	34	1087	1.75	(1.13-2.69)	0.01	0.003
641	58	965	43	1078	1.51	(1.00-2.25)	0.05	0.01
642	61	962	46	1075	1.48	(1.00-2.18)	0.05	0.01
643	73	950	42	1079	1.97	(1.34-2.89)	0.0005	0.0003
644	65	958	42	1079	1.74	(1.17-2.58)	0.01	0.002
645	65	958	46	1075	1.59	(1.07-2.32)	0.02	0.005
646	56	967	44	1077	1.42	(0.94-2.11)	0.09	0.02
647	80	943	34	1087	2.71	(1.82-4.03)	0.0000008	0.000005
648	70	953	46	1075	1.72	(1.17-2.50)	0.01	0.002
649	66	957	42	1079	1.77	(1.19-2.62)	0.004	0.001
650	69	954	48	1073	1.62	(1.11-2.35)	0.01	0.003
651	54	969	38	1083	1.59	(1.04-2.41)	0.03	0.01
652	61	962	40	1081	1.71	(1.14-2.56)	0.01	0.003
653	63	960	45	1076	1.57	(1.06-2.31)	0.02	0.01
654	59	964	30	1091	2.23	(1.43-3.44)	0.0003	0.0003
655	61	962	43	1078	1.59	(1.06-2.36)	0.02	0.01
656	69	954	50	1071	1.55	(1.06-2.24)	0.02	0.01
657	59	964	23	1098	2.92	(1.82-4.67)	0.000007	0.00002
658	72	951	32	1089	2.58	(1.70-3.88)	0.000007	0.00002
659	62	961	36	1085	1.94	(1.28-2.93)	0.002	0.001
660	63	960	40	1081	1.77	(1.18-2.64)	0.01	0.002
661	67	956	40	1081	1.89	(1.27-2.81)	0.002	0.001
662	57	966	43	1078	1.48	(0.98-2.21)	0.06	0.01
663	77	946	33	1088	2.68	(1.79-4.01)	0.000002	0.00001
664	61	962	41	1080	1.67	(1.11-2.49)	0.01	0.003
665	57	966	51	1070	1.24	(0.84-1.82)	0.28	0.05
666	63	960	44	1077	1.61	(1.08-2.37)	0.02	0.005
667	70	953	41	1080	1.93	(1.31-2.85)	0.0009	0.0005
668	63	960	46	1075	1.53	(1.04-2.25)	0.03	0.01
669	59	964	38	1083	1.74	(1.15-2.63)	0.01	0.002
670	59	964	41	1080	1.61	(1.07-2.41)	0.02	0.01
671	57	966	44	1077	1.44	(0.96-2.15)	0.07	0.02
672	57	966	36	1085	1.78	(1.16-2.70)	0.01	0.002
673	83	940	44	1077	2.16	(1.49-3.12)	0.00004	0.0001
674	73	950	47	1074	1.76	(1.20-2.54)	0.003	0.001
675	61	962	49	1072	1.39	(0.94-2.03)	0.10	0.02
676	60	963	45	1076	1.49	(1.00-2.20)	0.05	0.01
677	52	971	37	1084	1.57	(1.02-2.40)	0.04	0.01
678	66	957	40	1081	1.86	(1.25-2.77)	0.002	0.001
679	71	952	37	1084	2.18	(1.46-3.25)	0.0001	0.0001
680	68	955	38	1083	2.03	(1.36-3.02)	0.0005	0.0003
681	55	968	49	1072	1.24	(0.83-1.84)	0.28	0.05
682	64	959	49	1072	1.46	(0.99-2.13)	0.05	0.01
683	77	946	39	1082	2.26	(1.53-3.32)	0.00004	0.0001
684	82	941	34	1087	2.79	(1.87-4.13)	0.0000004	0.000003
685	63	960	41	1080	1.73	(1.16-2.57)	0.01	0.002
686	67	956	36	1085	2.11	(1.40-3.17)	0.0003	0.0002
687	48	975	56	1065	0.94	(0.63-1.38)	0.74	0.14
688	60	963	35	1086	1.93	(1.27-2.93)	0.002	0.001
689	58	965	43	1078	1.51	(1.00-2.25)	0.05	0.01
690	82	941	42	1079	2.24	(1.54-3.25)	0.00002	0.00004
691	63	960	41	1080	1.73	(1.16-2.57)	0.01	0.002
692	74	949	32	1089	2.65	(1.76-3.99)	0.000003	0.00001
693	55	968	37	1084	1.66	(1.09-2.53)	0.02	0.005
694	67	956	36	1085	2.11	(1.40-3.17)	0.0003	0.0002
695	66	957	47	1074	1.58	(1.07-2.30)	0.02	0.01
696	65	958	48	1073	1.52	(1.03-2.21)	0.03	0.01
697	63	960	39	1082	1.82	(1.21-2.72)	0.004	0.001
698	69	954	43	1078	1.81	(1.23-2.66)	0.002	0.001
699	74	949	45	1076	1.86	(1.28-2.71)	0.001	0.001
700	69	954	41	1080	1.91	(1.28-2.81)	0.001	0.001
701	53	970	41	1080	1.44	(0.95-2.17)	0.09	0.02
702	69	954	41	1080	1.91	(1.28-2.81)	0.001	0.001
703	64	959	41	1080	1.76	(1.18-2.61)	0.01	0.002
704	67	956	47	1074	1.60	(1.09-2.34)	0.02	0.004
705	70	953	43	1078	1.84	(1.25-2.70)	0.002	0.001
706	69	954	30	1091	2.63	(1.72-4.01)	0.000007	0.00002
707	72	951	44	1077	1.85	(1.26-2.70)	0.001	0.001
708	72	951	38	1083	2.16	(1.45-3.20)	0.0001	0.0001
709	63	960	45	1076	1.57	(1.06-2.31)	0.02	0.01
710	72	951	35	1086	2.35	(1.57-3.51)	0.00003	0.0001
711	68	955	44	1077	1.74	(1.18-2.56)	0.005	0.002
712	69	954	30	1091	2.63	(1.72-4.01)	0.000007	0.00002
713	70	953	46	1075	1.72	(1.17-2.50)	0.01	0.002
714	68	955	53	1068	1.43	(0.99-2.07)	0.05	0.01
715	70	953	33	1088	2.42	(1.60-3.65)	0.00002	0.00004
716	51	972	47	1074	1.20	(0.79-1.79)	0.38	0.07
717	58	965	52	1069	1.24	(0.84-1.81)	0.28	0.05
718	59	964	42	1079	1.57	(1.05-2.35)	0.03	0.01
719	69	954	44	1077	1.77	(1.20-2.59)	0.004	0.001
720	59	964	45	1076	1.46	(0.98-2.17)	0.06	0.01
721	52	971	55	1066	1.04	(0.70-1.53)	0.85	0.16
722	58	965	44	1077	1.47	(0.98-2.19)	0.06	0.01
723	64	959	37	1084	1.96	(1.30-2.93)	0.001	0.001
724	56	967	44	1077	1.42	(0.94-2.11)	0.09	0.02
725	71	952	47	1074	1.70	(1.17-2.47)	0.01	0.002
726	67	956	39	1082	1.94	(1.30-2.89)	0.001	0.001
727	65	958	41	1080	1.79	(1.20-2.65)	0.004	0.001
728	65	958	48	1073	1.52	(1.03-2.21)	0.03	0.01
729	74	949	31	1090	2.74	(1.81-4.14)	0.000002	0.00001
730	74	949	43	1078	1.95	(1.33-2.85)	0.0005	0.0003
731	64	959	30	1091	2.43	(1.57-3.72)	0.00005	0.0001
732	77	946	42	1079	2.09	(1.43-3.05)	0.0001	0.0001
733	51	972	29	1092	1.98	(1.25-3.11)	0.003	0.001
734	65	958	35	1086	2.11	(1.39-3.17)	0.0004	0.0003
735	85	938	31	1090	3.19	(2.13-4.75)	0.00000001	0.000001
736	62	961	41	1080	1.70	(1.13-2.53)	0.01	0.003
737	69	954	43	1078	1.81	(1.23-2.66)	0.002	0.001
738	70	953	33	1088	2.42	(1.60-3.65)	0.00002	0.00004
739	68	955	39	1082	1.98	(1.32-2.93)	0.0008	0.0004
740	68	955	44	1077	1.74	(1.18-2.56)	0.005	0.002
741	83	940	44	1077	2.16	(1.49-3.12)	0.00004	0.0001
742	70	953	44	1077	1.80	(1.22-2.63)	0.003	0.001
743	70	953	43	1078	1.84	(1.25-2.70)	0.002	0.001
744	79	944	43	1078	2.10	(1.44-3.05)	0.0001	0.0001
745	68	955	48	1073	1.59	(1.09-2.31)	0.02	0.004
746	66	957	42	1079	1.77	(1.19-2.62)	0.004	0.001
747	66	957	47	1074	1.58	(1.07-2.30)	0.02	0.01
748	87	936	38	1083	2.65	(1.81-3.86)	0.0000004	0.000003
749	69	954	39	1082	2.01	(1.35-2.97)	0.0006	0.0004
750	72	951	42	1079	1.95	(1.32-2.85)	0.0007	0.0004
751	65	958	36	1085	2.04	(1.35-3.07)	0.0006	0.0004
752	70	953	39	1082	2.04	(1.37-3.02)	0.0004	0.0003
753	68	955	35	1086	2.21	(1.46-3.32)	0.0001	0.0001
754	69	954	40	1081	1.95	(1.31-2.89)	0.0008	0.0005
755	89	934	38	1083	2.72	(1.86-3.95)	0.0000002	0.000002
756	69	954	41	1080	1.91	(1.28-2.81)	0.001	0.001
757	68	955	42	1079	1.83	(1.23-2.69)	0.002	0.001
758	67	956	48	1073	1.57	(1.07-2.28)	0.02	0.01
759	51	972	37	1084	1.54	(1.00-2.36)	0.05	0.01
760	62	961	34	1087	2.06	(1.35-3.13)	0.0007	0.0004
761	61	962	52	1069	1.30	(0.89-1.90)	0.17	0.03
762	66	957	40	1081	1.86	(1.25-2.77)	0.002	0.001
763	62	961	42	1079	1.66	(1.11-2.46)	0.01	0.004
764	72	951	39	1082	2.10	(1.41-3.10)	0.0002	0.0002
765	65	958	39	1082	1.88	(1.26-2.80)	0.002	0.001
766	59	964	42	1079	1.57	(1.05-2.35)	0.03	0.01
767	64	959	38	1083	1.90	(1.26-2.85)	0.002	0.001
768	76	947	28	1093	3.13	(2.05-4.77)	0.0000001	0.000001
769	69	954	37	1084	2.12	(1.41-3.16)	0.0002	0.0002
770	54	969	42	1079	1.43	(0.94-2.15)	0.09	0.02
771	76	947	45	1076	1.92	(1.32-2.78)	0.0006	0.0004
772	63	960	48	1073	1.47	(0.99-2.15)	0.05	0.01
773	67	956	46	1075	1.64	(1.11-2.39)	0.01	0.003
774	64	959	43	1078	1.67	(1.13-2.47)	0.01	0.003
775	66	957	45	1076	1.65	(1.12-2.42)	0.01	0.003
776	63	960	44	1077	1.61	(1.08-2.37)	0.02	0.005
777	63	960	45	1076	1.57	(1.06-2.31)	0.02	0.01
778	66	957	31	1090	2.42	(1.58-3.70)	0.00004	0.0001
779	72	951	42	1079	1.95	(1.32-2.85)	0.0007	0.0004
780	68	955	42	1079	1.83	(1.23-2.69)	0.002	0.001
781	65	958	49	1072	1.48	(1.01-2.16)	0.04	0.01
782	78	945	44	1077	2.02	(1.39-2.93)	0.0002	0.0002
783	77	946	43	1078	2.04	(1.40-2.97)	0.0002	0.0002
784	62	961	42	1079	1.66	(1.11-2.46)	0.01	0.004
785	59	964	45	1076	1.46	(0.98-2.17)	0.06	0.01
786	67	956	42	1079	1.80	(1.21-2.66)	0.003	0.001
787	75	948	37	1084	2.32	(1.56-3.43)	0.00003	0.00005
788	57	966	45	1076	1.41	(0.94-2.10)	0.09	0.02
789	73	950	33	1088	2.53	(1.68-3.80)	0.000008	0.00002
790	66	957	31	1090	2.42	(1.58-3.70)	0.00004	0.0001
791	64	959	46	1075	1.56	(1.06-2.29)	0.02	0.01
792	68	955	35	1086	2.21	(1.46-3.32)	0.0001	0.0001
793	70	953	45	1076	1.76	(1.20-2.56)	0.004	0.001
794	57	966	38	1083	1.68	(1.11-2.54)	0.01	0.004
795	88	935	43	1078	2.36	(1.63-3.40)	0.000004	0.00001
796	53	970	46	1075	1.28	(0.85-1.91)	0.24	0.05
797	69	954	42	1079	1.86	(1.26-2.73)	0.002	0.001
798	63	960	37	1084	1.92	(1.27-2.89)	0.002	0.001
799	66	957	43	1078	1.73	(1.17-2.55)	0.01	0.002
800	78	945	43	1078	2.07	(1.42-3.01)	0.0001	0.0001
801	64	959	39	1082	1.85	(1.23-2.76)	0.003	0.001
802	55	968	37	1084	1.66	(1.09-2.53)	0.02	0.005
803	64	959	26	1095	2.81	(1.79-4.39)	0.000006	0.00002
804	61	962	51	1070	1.33	(0.90-1.94)	0.14	0.03
805	75	948	38	1083	2.25	(1.52-3.33)	0.00005	0.0001
806	76	947	39	1082	2.23	(1.51-3.27)	0.00005	0.0001
807	59	964	49	1072	1.34	(0.90-1.97)	0.14	0.03
808	56	967	42	1079	1.49	(0.99-2.23)	0.06	0.01
809	72	951	26	1095	3.19	(2.06-4.92)	0.0000002	0.000002
810	69	954	44	1077	1.77	(1.20-2.59)	0.004	0.001
811	44	979	36	1085	1.35	(0.86-2.11)	0.18	0.04
812	66	957	38	1083	1.97	(1.31-2.93)	0.001	0.001
813	70	953	48	1073	1.64	(1.12-2.38)	0.01	0.003
814	68	955	46	1075	1.66	(1.13-2.43)	0.01	0.003
815	72	951	44	1077	1.85	(1.26-2.70)	0.001	0.001
816	70	953	55	1066	1.42	(0.99-2.04)	0.06	0.01
817	74	949	37	1084	2.28	(1.53-3.38)	0.00004	0.0001
818	62	961	41	1080	1.70	(1.13-2.53)	0.01	0.003
819	66	957	39	1082	1.91	(1.28-2.85)	0.001	0.001
820	68	955	41	1080	1.88	(1.26-2.77)	0.002	0.001
821	81	942	39	1082	2.39	(1.62-3.49)	0.000008	0.00002
822	60	963	32	1089	2.12	(1.38-3.25)	0.0006	0.0004
823	67	956	37	1084	2.05	(1.37-3.07)	0.0005	0.0003
824	62	961	50	1071	1.38	(0.94-2.02)	0.10	0.02
825	62	961	39	1082	1.79	(1.19-2.68)	0.005	0.002
826	70	953	31	1090	2.58	(1.70-3.92)	0.000009	0.00002
827	56	967	41	1080	1.53	(1.01-2.29)	0.04	0.01
828	62	961	45	1076	1.54	(1.04-2.28)	0.03	0.01
829	67	956	38	1083	2.00	(1.33-2.98)	0.0007	0.0004
830	71	952	32	1089	2.54	(1.67-3.83)	0.00001	0.00002
831	59	964	48	1073	1.37	(0.92-2.01)	0.11	0.02
832	66	957	53	1068	1.39	(0.95-2.01)	0.08	0.02
833	53	970	45	1076	1.31	(0.87-1.96)	0.20	0.04
834	65	958	39	1082	1.88	(1.26-2.80)	0.002	0.001
835	51	972	39	1082	1.46	(0.95-2.22)	0.08	0.02
836	64	959	40	1081	1.80	(1.20-2.68)	0.004	0.001
837	59	964	42	1079	1.57	(1.05-2.35)	0.03	0.01
838	70	953	42	1079	1.89	(1.28-2.77)	0.001	0.001
839	66	957	39	1082	1.91	(1.28-2.85)	0.001	0.001
840	70	953	42	1079	1.89	(1.28-2.77)	0.001	0.001
841	66	957	39	1082	1.91	(1.28-2.85)	0.001	0.001
842	73	950	44	1077	1.88	(1.28-2.74)	0.001	0.001
843	67	956	44	1077	1.72	(1.16-2.52)	0.01	0.002
844	84	939	53	1068	1.80	(1.26-2.55)	0.001	0.001
845	63	960	39	1082	1.82	(1.21-2.72)	0.004	0.001
846	79	944	30	1091	3.04	(2.01-4.58)	0.0000001	0.000001
847	58	965	53	1068	1.21	(0.82-1.77)	0.33	0.06
848	59	964	36	1085	1.84	(1.21-2.80)	0.004	0.001
849	72	951	29	1092	2.85	(1.86-4.35)	0.000001	0.00001
850	69	954	47	1074	1.65	(1.13-2.41)	0.01	0.003
851	69	954	45	1076	1.73	(1.18-2.53)	0.005	0.002
852	63	960	43	1078	1.65	(1.10-2.43)	0.01	0.004
853	67	956	38	1083	2.00	(1.33-2.98)	0.0007	0.0004
854	61	962	38	1083	1.81	(1.20-2.72)	0.005	0.002
855	74	949	34	1087	2.49	(1.66-3.73)	0.000009	0.00002
856	82	941	30	1091	3.17	(2.10-4.76)	0.00000003	0.000001
857	71	952	37	1084	2.18	(1.46-3.25)	0.0001	0.0001
858	58	965	37	1084	1.76	(1.16-2.67)	0.01	0.002
859	69	954	39	1082	2.01	(1.35-2.97)	0.0006	0.0004
860	55	968	57	1064	1.06	(0.72-1.55)	0.76	0.14
861	59	964	41	1080	1.61	(1.07-2.41)	0.02	0.01
862	72	951	34	1087	2.42	(1.61-3.63)	0.00002	0.00004
863	68	955	37	1084	2.09	(1.39-3.11)	0.0003	0.0003
864	68	955	45	1076	1.70	(1.16-2.49)	0.01	0.002
865	62	961	44	1077	1.58	(1.06-2.33)	0.02	0.01
866	68	955	48	1073	1.59	(1.09-2.31)	0.02	0.004
867	63	960	30	1091	2.39	(1.55-3.67)	0.00008	0.0001
868	55	968	47	1074	1.30	(0.87-1.93)	0.20	0.04
869	64	959	34	1087	2.13	(1.40-3.23)	0.0004	0.0003
870	71	952	27	1094	3.02	(1.96-4.65)	0.0000005	0.000004
871	63	960	44	1077	1.61	(1.08-2.37)	0.02	0.005
872	77	946	39	1082	2.26	(1.53-3.32)	0.00004	0.0001
873	59	964	43	1078	1.53	(1.02-2.28)	0.04	0.01
874	75	948	41	1080	2.08	(1.42-3.05)	0.0002	0.0002
875	64	959	35	1086	2.07	(1.36-3.12)	0.0006	0.0004
876	61	962	33	1088	2.09	(1.36-3.19)	0.0006	0.0004
877	52	971	45	1076	1.28	(0.85-1.92)	0.23	0.05
878	67	956	40	1081	1.89	(1.27-2.81)	0.002	0.001
879	68	955	28	1093	2.78	(1.80-4.28)	0.000003	0.00001
880	55	968	39	1082	1.58	(1.03-2.39)	0.03	0.01
881	50	973	35	1086	1.59	(1.02-2.46)	0.04	0.01
882	51	972	41	1080	1.38	(0.90-2.10)	0.13	0.03
883	63	960	40	1081	1.77	(1.18-2.64)	0.01	0.002
884	72	951	34	1087	2.42	(1.61-3.63)	0.00002	0.00004
885	73	950	34	1087	2.46	(1.63-3.68)	0.00001	0.00003
886	52	971	42	1079	1.38	(0.90-2.08)	0.13	0.03
887	67	956	39	1082	1.94	(1.30-2.89)	0.001	0.001
888	66	957	42	1079	1.77	(1.19-2.62)	0.004	0.001
889	69	954	35	1086	2.24	(1.49-3.36)	0.0001	0.0001
890	51	972	49	1072	1.15	(0.76-1.71)	0.50	0.09
891	74	949	30	1091	2.84	(1.86-4.30)	0.0000009	0.00001
892	58	965	34	1087	1.92	(1.25-2.94)	0.003	0.001
893	66	957	45	1076	1.65	(1.12-2.42)	0.01	0.003
894	73	950	40	1081	2.08	(1.40-3.06)	0.0002	0.0002
895	66	957	36	1085	2.08	(1.38-3.12)	0.0004	0.0003
896	68	955	40	1081	1.92	(1.29-2.85)	0.001	0.001
897	73	950	37	1084	2.25	(1.51-3.34)	0.00006	0.0001
898	73	950	33	1088	2.53	(1.68-3.80)	0.000008	0.00002
899	66	957	38	1083	1.97	(1.31-2.93)	0.001	0.001
900	58	965	44	1077	1.47	(0.98-2.19)	0.06	0.01
901	72	951	41	1080	1.99	(1.35-2.93)	0.0005	0.0003
902	71	952	38	1083	2.13	(1.43-3.15)	0.0002	0.0002
903	56	967	31	1090	2.04	(1.31-3.15)	0.001	0.001
904	57	966	47	1074	1.35	(0.90-2.00)	0.14	0.03
905	66	957	37	1084	2.02	(1.34-3.02)	0.0007	0.0004
906	54	969	44	1077	1.36	(0.90-2.04)	0.13	0.03
907	74	949	50	1071	1.67	(1.15-2.40)	0.01	0.002
908	78	945	28	1093	3.22	(2.11-4.90)	0.00000005	0.000001
909	65	958	48	1073	1.52	(1.03-2.21)	0.03	0.01
910	72	951	29	1092	2.85	(1.86-4.35)	0.000001	0.00001	975th
911	67	956	41	1080	1.85	(1.24-2.73)	0.002	0.001
912	64	959	46	1075	1.56	(1.06-2.29)	0.02	0.01
913	61	962	36	1085	1.91	(1.26-2.89)	0.002	0.001
914	65	958	42	1079	1.74	(1.17-2.58)	0.01	0.002
915	69	954	37	1084	2.12	(1.41-3.16)	0.0002	0.0002
916	39	984	38	1083	1.13	(0.71-1.77)	0.60	0.11
917	61	962	52	1069	1.30	(0.89-1.90)	0.17	0.03
918	59	964	50	1071	1.31	(0.89-1.92)	0.17	0.03
919	78	945	31	1090	2.90	(1.92-4.36)	0.0000003	0.000003
920	79	944	36	1085	2.52	(1.70-3.73)	0.000004	0.00001
921	52	971	36	1085	1.61	(1.04-2.48)	0.03	0.01
922	53	970	39	1082	1.52	(0.99-2.30)	0.05	0.01
923	65	958	37	1084	1.99	(1.32-2.98)	0.0009	0.0005
924	76	947	55	1066	1.56	(1.09-2.21)	0.01	0.004
925	61	962	44	1077	1.55	(1.04-2.30)	0.03	0.01
926	81	942	51	1070	1.80	(1.26-2.57)	0.001	0.001
927	80	943	49	1072	1.86	(1.29-2.66)	0.0008	0.0004
928	69	954	44	1077	1.77	(1.20-2.59)	0.004	0.001
929	54	969	37	1084	1.63	(1.06-2.49)	0.02	0.01
930	72	951	42	1079	1.95	(1.32-2.85)	0.0007	0.0004
931	62	961	41	1080	1.70	(1.13-2.53)	0.01	0.003
932	68	955	52	1069	1.46	(1.01-2.11)	0.04	0.01
933	58	965	37	1084	1.76	(1.16-2.67)	0.01	0.002
934	69	954	36	1085	2.18	(1.45-3.26)	0.0002	0.0001
935	64	959	41	1080	1.76	(1.18-2.61)	0.01	0.002
936	69	954	47	1074	1.65	(1.13-2.41)	0.01	0.003
937	78	945	34	1087	2.64	(1.77-3.93)	0.000002	0.00001
938	72	951	43	1078	1.90	(1.29-2.78)	0.001	0.001
939	67	956	49	1072	1.53	(1.05-2.23)	0.03	0.01
940	79	944	29	1092	3.15	(2.08-4.76)	0.00000006	0.000001
941	74	949	41	1080	2.05	(1.39-3.01)	0.0002	0.0002
942	62	961	39	1082	1.79	(1.19-2.68)	0.005	0.002
943	62	961	38	1083	1.84	(1.22-2.76)	0.003	0.001
944	63	960	42	1079	1.69	(1.13-2.50)	0.01	0.003
945	65	958	40	1081	1.83	(1.23-2.73)	0.003	0.001
946	61	962	35	1086	1.97	(1.29-2.98)	0.001	0.001
947	82	941	36	1085	2.63	(1.78-3.87)	0.000001	0.00001
948	70	953	37	1084	2.15	(1.44-3.20)	0.0002	0.0002
949	51	972	41	1080	1.38	(0.90-2.10)	0.13	0.03
950	60	963	44	1077	1.53	(1.02-2.26)	0.04	0.01
951	60	963	38	1083	1.78	(1.17-2.67)	0.01	0.002
952	101	922	39	1082	3.04	(2.11-4.37)	0.000000002	0.0000002
953	70	953	41	1080	1.93	(1.31-2.85)	0.0009	0.0005
954	77	946	42	1079	2.09	(1.43-3.05)	0.0001	0.0001
955	71	952	37	1084	2.18	(1.46-3.25)	0.0001	0.0001
956	64	959	37	1084	1.96	(1.30-2.93)	0.001	0.001
957	71	952	34	1087	2.38	(1.58-3.58)	0.00003	0.00005
958	69	954	42	1079	1.86	(1.26-2.73)	0.002	0.001
959	62	961	28	1093	2.52	(1.62-3.91)	0.00004	0.0001
960	64	959	34	1087	2.13	(1.40-3.23)	0.0004	0.0003
961	64	959	34	1087	2.13	(1.40-3.23)	0.0004	0.0003
962	67	956	35	1086	2.17	(1.44-3.27)	0.0002	0.0002
963	52	971	45	1076	1.28	(0.85-1.92)	0.23	0.05
964	66	957	37	1084	2.02	(1.34-3.02)	0.0007	0.0004
965	89	934	40	1081	2.58	(1.77-3.73)	0.0000006	0.000004
966	70	953	41	1080	1.93	(1.31-2.85)	0.0009	0.0005
967	58	965	47	1074	1.37	(0.92-2.03)	0.11	0.02
968	58	965	49	1072	1.31	(0.89-1.94)	0.17	0.03
969	56	967	42	1079	1.49	(0.99-2.23)	0.06	0.01
970	83	940	33	1088	2.91	(1.95-4.32)	0.0000001	0.000001
971	63	960	40	1081	1.77	(1.18-2.64)	0.01	0.002
972	72	951	54	1067	1.50	(1.04-2.14)	0.03	0.01
973	63	960	32	1089	2.23	(1.46-3.41)	0.0002	0.0002
974	62	961	31	1090	2.27	(1.47-3.48)	0.0002	0.0002
975	65	958	40	1081	1.83	(1.23-2.73)	0.003	0.001
976	55	968	40	1081	1.54	(1.01-2.32)	0.04	0.01
977	64	959	37	1084	1.96	(1.30-2.93)	0.001	0.001
978	73	950	41	1080	2.02	(1.37-2.97)	0.0003	0.0003
979	68	955	40	1081	1.92	(1.29-2.85)	0.001	0.001
980	78	945	45	1076	1.97	(1.36-2.86)	0.0003	0.0002
981	75	948	45	1076	1.89	(1.30-2.75)	0.0008	0.0005
982	62	961	42	1079	1.66	(1.11-2.46)	0.01	0.004
983	66	957	38	1083	1.97	(1.31-2.93)	0.001	0.001
984	71	952	36	1085	2.25	(1.50-3.35)	0.00007	0.0001
985	70	953	50	1071	1.57	(1.08-2.27)	0.02	0.004
986	67	956	40	1081	1.89	(1.27-2.81)	0.002	0.001
987	56	967	40	1081	1.57	(1.03-2.36)	0.03	0.01
988	64	959	44	1077	1.63	(1.10-2.41)	0.01	0.004
989	67	956	51	1070	1.47	(1.01-2.13)	0.04	0.01
990	72	951	36	1085	2.28	(1.53-3.40)	0.00005	0.0001
991	63	960	32	1089	2.23	(1.46-3.41)	0.0002	0.0002
992	67	956	43	1078	1.76	(1.19-2.59)	0.004	0.002
993	63	960	38	1083	1.87	(1.24-2.80)	0.003	0.001
994	55	968	39	1082	1.58	(1.03-2.39)	0.03	0.01
995	71	952	44	1077	1.83	(1.24-2.67)	0.002	0.001
996	55	968	55	1066	1.10	(0.75-1.61)	0.62	0.12
997	66	957	44	1077	1.69	(1.14-2.48)	0.01	0.002
998	60	963	34	1087	1.99	(1.30-3.03)	0.001	0.001
999	57	966	53	1068	1.19	(0.81-1.74)	0.38	0.07
1000	71	952	34	1087	2.38	(1.58-3.58)	0.00003	0.00005

## Sheet: Legend of Add.file 5.b
Legend of Additional file 5.b, Examination on stratifications of the study population of internal consistency for association between CRC risk and genotypes combinations.
Stratifications of the study population were determined according to geographical origin (individuals originating from department of Vendée versus individuals originating from other departments), age (people aged ≤ or > 60 years, ≤ or > 67 years), random selection, and inference of population structure (analyses performed with software Structure). Each sheet of the excel file contains the analyse…
For each SNP, genotypes were encoded as follows: 0 for homozygotes for the major allele, 1 for heterozygotes, and 2 for homozygotes for the minor allele. Combinations of genotypes were classified in three categories (reference, average or mixed, and predisposing combinations) determined according to their global effect on CRC risk, as noted in the first upper table of each sheet. For each stratif…

## Sheet: 5.b, Geographical origin 
Additional file 5.b, examination on stratifications of the study population of internal consistency for association between CRC risk and genotypes combinations. Stratifications below were determined according to geographical origin.
Encoding of genotypic combinations
Genotypic combinations patterns
PTGS1 c.639C>A	PLA2G2A c.435+230C>T	PPARG c.1431C>T	IL8 c.-352T>A	MTHFR c.1286A>C	Effect on colorectal cancer
1	0	0	1	1	Predisposing
1	0	0	1	2
1	0	0	2	1
1	0	0	2	2
2	0	0	1	1
2	0	0	1	2
2	0	0	2	1
2	0	0	2	2
0	0	0	0	0	Null or very weak (reference)
Other genotypic combinations					Average
Endoreplication of the association test for genotypes combinations on the study population stratified by geographical origin
Patients from Vendée versus controls from Vendée
Polymorphism tested: Genotypic combinations patterns
Percentage of typed samples: 613/613 (100%)
Genotypic combinations patterns association with colorectal cancer (n=609, adjusted by SEX+AGE)
Genotypic combinations patterns		Controls	Patients	OR (95% CI)	P-value
000000		14 (7.4%)	29 (6.9%)	1.00	0.011
Other genotypes		171 (90.5%)	359 (85.5%)	0.92 (0.47-1.83)
10011 + 10012 + 10021 + 10022 + 20011 + 20012 + 20022		4 (2.1%)	32 (7.6%)	3.80 (1.10-13.19)
000000 + other genotypes		185 (97.9%)	388 (92.4%)	1.00	0.0025
10011 + 10012 + 10021 + 10022 + 20011 + 20012 + 20022		4 (2.1%)	32 (7.6%)	4.14 (1.42-12.08)
Patients from Vendée versus controls from other Departments
Polymorphism tested: Genotypic combinations patterns
Percentage of typed samples: 1356/1356 (100%)
Genotypic combinations patterns association with colorectal cancer (n=1349, adjusted by SEX+AGE)
Genotypic combinations patterns		Controls	Patients	OR (95% CI)	P-value
000000		81 (8.7%)	29 (7.1%)	1.00	0.0099
Other genotypes		814 (87.3%)	362 (85.4%)	1.21 (0.78-1.89)
10011 + 10012 + 10021 + 10022 + 20011 + 20012 + 20022		37 (4%)	32 (7.5%)	2.52 (1.33-4.78)
000000 + other genotypes		895 (96%)	392 (92.5%)	1.00	0.0036
10011 + 10012 + 10021 + 10022 + 20011 + 20012 + 20022		37 (4%)	32 (7.5%)	2.11 (1.29-3.46)
Patients from other Departments versus controls from other Departments
Polymorphism tested: Genotypic combinations patterns
Percentage of typed samples: 1531/1531 (100%)
Genotypic combinations patterns association with colorectal cancer (n=1522, adjusted by SEX+AGE)
Genotypic combinations patterns		Controls	Patients	OR (95% CI)	P-value
000000		81 (8.7%)	33 (5.5%)	1.00	0.012
Other genotypes		814 (87.3%)	532 (88.8%)	1.64 (1.07-2.51)
10011 + 10012 + 10021 + 10022 + 20011 + 20012 + 20022		37 (4%)	34 (5.7%)	2.50 (1.33-4.69)
000000 + other genotypes		895 (96%)	565 (94.3%)	1.00	0.068
10011 + 10012 + 10021 + 10022 + 20011 + 20012 + 20022		37 (4%)	34 (5.7%)	1.58 (0.97-2.57)
Patients from other Departments versus controls from Vendée
Polymorphism tested: Genotypic combinations patterns
Percentage of typed samples: 788/788 (100%)
Genotypic combinations patterns association with colorectal cancer (n=782, adjusted by SEX+AGE)
Genotypic combinations patterns		Controls	Patients	OR (95% CI)	P-value
000000		14 (7.4%)	33 (5.5%)	1.00	0.035
Other genotypes		171 (90.5%)	532 (88.8%)	1.26 (0.64-2.47)
10011 + 10012 + 10021 + 10022 + 20011 + 20012 + 20022		4 (2.1%)	34 (5.7%)	4.13 (1.19-14.32)
000000 + other genotypes		185 (97.9%)	565 (94.3%)	1.00	0.012
10011 + 10012 + 10021 + 10022 + 20011 + 20012 + 20022		4 (2.1%)	34 (5.7%)	3.34 (1.14-9.79)
Patients from Vendée versus controls from Vendée £67 years							Patients from Vendée versus controls from Vendée £67 years
Polymorphism tested: Genotypic combinations patterns							Polymorphism tested: Genotypic combinations patterns
Percentage of typed samples: 366/366 (100%)							Percentage of typed samples: 366/366 (100%)
Genotypic combinations patterns association with colorectal cancer (n=366, adjusted by SEX)							Genotypic combinations patterns association with colorectal cancer (n=366, adjusted by SEX+AGE)
Genotypic combinations patterns		Controls	Patients	OR (95% CI)	P-value		Genotypic combinations patterns		Controls	Patients	OR (95% CI)	P-value
000000		12 (9%)	16 (6.9%)	1.00	0.0086		000000		12 (9%)	16 (6.9%)	1.00	0.0095
Other genotypes		120 (89.5%)	195 (84%)	1.16 (0.52-2.59)			Other genotypes		120 (89.5%)	195 (84%)	1.15 (0.52-2.56)
10011 + 10012 + 10021 + 10022 + 20011 + 20012 + 20022		2 (1.5%)	21 (9.1%)	7.33 (1.41-38.13)			10011 + 10012 + 10021 + 10022 + 20011 + 20012 + 20022		2 (1.5%)	21 (9.1%)	7.22 (1.38-37.80)
000000 + other genotypes		132 (98.5%)	211 (91%)	1.00	0.0022		000000 + other genotypes		132 (98.5%)	211 (91%)	1.00	0.0024
10011 + 10012 + 10021 + 10022 + 20011 + 20012 + 20022		2 (1.5%)	21 (9.1%)	6.38 (1.45-27.96)			10011 + 10012 + 10021 + 10022 + 20011 + 20012 + 20022		2 (1.5%)	21 (9.1%)	6.36 (1.44-28.09)
Patients from Vendée versus controls from Vendée £60 years							Patients from Vendée versus controls from Vendée £60 years
Polymorphism tested: Genotypic combinations patterns							Polymorphism tested: Genotypic combinations patterns
Percentage of typed samples: 228/228 (100%)							Percentage of typed samples: 228/228 (100%)
Genotypic combinations patterns association with colorectal cancer (n=228, adjusted by SEX)							Genotypic combinations patterns association with colorectal cancer (n=228, adjusted by SEX+AGE)
Genotypic combinations patterns		Controls	Patients	OR (95% CI)	P-value		Genotypic combinations patterns		Controls	Patients	OR (95% CI)	P-value
000000		8 (8.7%)	10 (7.3%)	1.00	0.01		000000		8 (8.7%)	10 (7.3%)	1.00	0.014
Other genotypes		83 (90.2%)	112 (82.3%)	1.06 (0.40-2.82)			Other genotypes		83 (90.2%)	112 (82.3%)	1.09 (0.41-2.90)
10011 + 10012 + 10021 + 10022 + 20011 + 20012 + 20022		1 (1.1%)	14 (10.3%)	10.76 (1.15-100.56)			10011 + 10012 + 10021 + 10022 + 20011 + 20012 + 20022		1 (1.1%)	14 (10.3%)	10.43 (1.11-97.89)
000000 + other genotypes		91 (98.9%)	122 (89.7%)	1.00	0.0025		000000 + other genotypes		91 (98.9%)	122 (89.7%)	1.00	0.0036
10011 + 10012 + 10021 + 10022 + 20011 + 20012 + 20022		1 (1.1%)	14 (10.3%)	10.17 (1.31-78.88)			10011 + 10012 + 10021 + 10022 + 20011 + 20012 + 20022		1 (1.1%)	14 (10.3%)	9.63 (1.24-75.06)

## Sheet: 5.b, Age
Additional file 5.b, examination on stratifications of the study population of internal consistency for association between CRC risk and genotypes combinations. Stratifications below were determined according to age.
Encoding of genotypic combinations
Genotypic combinations patterns
PTGS1 c.639C>A	PLA2G2A c.435+230C>T	PPARG c.1431C>T	IL8 c.-352T>A	MTHFR c.1286A>C	Effect on colorectal cancer
1	0	0	1	1	Predisposing
1	0	0	1	2
1	0	0	2	1
1	0	0	2	2
2	0	0	1	1
2	0	0	1	2
2	0	0	2	1
2	0	0	2	2
0	0	0	0	0	Null or very weak (reference)
Other genotypic combinations					Average
Endoreplication of the association test for genotypes combinations on the study population stratified by age
Individuals £60 years							Individuals £60 years
Polymorphism tested: Genotypic combinations patterns							Polymorphism tested: Genotypic combinations patterns
Percentage of typed samples: 823/823 (100%)							Percentage of typed samples: 823/823 (100%)
Genotypic combinations patterns association with colorectal cancer (n=823, adjusted by SEX)							Genotypic combinations patterns association with colorectal cancer (n=823, adjusted by SEX+AGE)
Genotypic combinations patterns		Controls	Patients	OR (95% CI)	P-value		Genotypic combinations patterns		Controls	Patients	OR (95% CI)	P-value
000000		41 (8%)	20 (6.5%)	1.00	0.0066		000000		41 (8%)	20 (6.5%)	1.00	0.0064
Other genotypes		455 (88.7%)	264 (85.2%)	1.19 (0.68-2.07)			Other genotypes		455 (88.7%)	264 (85.2%)	1.19 (0.68-2.07)
10011 + 10012 + 10021 + 10022 + 20011 + 20012 + 20022		17 (3.3%)	26 (8.4%)	3.13 (1.39-7.06)			10011 + 10012 + 10021 + 10022 + 20011 + 20012 + 20022		17 (3.3%)	26 (8.4%)	3.14 (1.39-7.08)
000000 + other genotypes		496 (96.7%)	284 (91.6%)	1.00	0.0019		000000 + other genotypes		496 (96.7%)	284 (91.6%)	1.00	0.0018
10011 + 10012 + 10021 + 10022 + 20011 + 20012 + 20022		17 (3.3%)	26 (8.4%)	2.67 (1.43-5.01)			10011 + 10012 + 10021 + 10022 + 20011 + 20012 + 20022		17 (3.3%)	26 (8.4%)	2.68 (1.43-5.03)
Individuals £67 years							Individuals £67 years
Polymorphism tested: Genotypic combinations patterns							Polymorphism tested: Genotypic combinations patterns
Percentage of typed samples: 1297/1297 (100%)							Percentage of typed samples: 1297/1297 (100%)
Genotypic combinations patterns association with colorectal cancer (n=1297, adjusted by SEX)							Genotypic combinations patterns association with colorectal cancer (n=1297, adjusted by SEX+AGE)
Genotypic combinations patterns		Controls	Patients	OR (95% CI)	P-value		Genotypic combinations patterns		Controls	Patients	OR (95% CI)	P-value
000000		65 (8.5%)	31 (5.9%)	1.00	0.003		000000		65 (8.5%)	31 (5.9%)	1.00	0.003
Other genotypes		676 (88%)	460 (87%)	1.42 (0.91-2.21)			Other genotypes		676 (88%)	460 (87%)	1.41 (0.90-2.20)
10011 + 10012 + 10021 + 10022 + 20011 + 20012 + 20022		27 (3.5%)	38 (7.2%)	3.00 (1.56-5.77)			10011 + 10012 + 10021 + 10022 + 20011 + 20012 + 20022		27 (3.5%)	38 (7.2%)	3.02 (1.56-5.81)
000000 + other genotypes		741 (96.5%)	491 (92.8%)	1.00	0.003		000000 + other genotypes		741 (96.5%)	491 (92.8%)	1.00	0.002
10011 + 10012 + 10021 + 10022 + 20011 + 20012 + 20022		27 (3.5%)	38 (7.2%)	2.17 (1.31-3.61)			10011 + 10012 + 10021 + 10022 + 20011 + 20012 + 20022		27 (3.5%)	38 (7.2%)	2.20 (1.32-3.66)
Individuals ≥61 years							Individuals ≥61 years
Polymorphism tested: Genotypic combinations patterns							Polymorphism tested: Genotypic combinations patterns
Percentage of typed samples: 1321/1321 (100%)							Percentage of typed samples: 1321/1321 (100%)
Genotypic combinations patterns association with colorectal cancer (n=1321, adjusted by SEX)							Genotypic combinations patterns association with colorectal cancer (n=1321, adjusted by SEX+AGE)
Genotypic combinations patterns		Controls	Patients	OR (95% CI)	P-value		Genotypic combinations patterns		Controls	Patients	OR (95% CI)	P-value
000000		54 (8.9%)	43 (6%)	1.00	0.044		000000		54 (8.9%)	43 (6%)	1.00	0.034
Other genotypes		530 (87.2%)	630 (88.4%)	1.45 (0.96-2.21)			Other genotypes		530 (87.2%)	630 (88.4%)	1.47 (0.96-2.25)
10011 + 10012 + 10021 + 10022 + 20011 + 20012 + 20022		24 (4%)	40 (5.6%)	2.26 (1.18-4.33)			10011 + 10012 + 10021 + 10022 + 20011 + 20012 + 20022		24 (4%)	40 (5.6%)	2.37 (1.22-4.58)
000000 + other genotypes		584 (96%)	673 (94.4%)	1.00	0.074		000000 + other genotypes		584 (96%)	673 (94.4%)	1.00	0.056
10011 + 10012 + 10021 + 10022 + 20011 + 20012 + 20022		24 (4%)	40 (5.6%)	1.60 (0.95-2.70)			10011 + 10012 + 10021 + 10022 + 20011 + 20012 + 20022		24 (4%)	40 (5.6%)	1.66 (0.98-2.82)
Individuals ≥68 years							Individuals ≥68 years
Polymorphism tested: Genotypic combinations patterns							Polymorphism tested: Genotypic combinations patterns
Percentage of typed samples: 847/847 (100%)							Percentage of typed samples: 847/847 (100%)
Genotypic combinations patterns association with colorectal cancer (n=847, adjusted by SEX)							Genotypic combinations patterns association with colorectal cancer (n=847, adjusted by SEX+AGE)
Genotypic combinations patterns		Controls	Patients	OR (95% CI)	P-value		Genotypic combinations patterns		Controls	Patients	OR (95% CI)	P-value
000000		30 (8.5%)	32 (6.5%)	1.00	0.24		000000		30 (8.5%)	32 (6.5%)	1.00	0.18
Other genotypes		309 (87.5%)	434 (87.8%)	1.32 (0.78-2.22)			Other genotypes		309 (87.5%)	434 (87.8%)	1.35 (0.80-2.29)
10011 + 10012 + 10021 + 10022 + 20011 + 20012 + 20022		14 (4%)	28 (5.7%)	2.00 (0.88-4.52)			10011 + 10012 + 10021 + 10022 + 20011 + 20012 + 20022		14 (4%)	28 (5.7%)	2.16 (0.95-4.93)
000000 + other genotypes		339 (96%)	466 (94.3%)	1.00	0.19		000000 + other genotypes		339 (96%)	466 (94.3%)	1.00	0.14
10011 + 10012 + 10021 + 10022 + 20011 + 20012 + 20022		14 (4%)	28 (5.7%)	1.55 (0.80-3.00)			10011 + 10012 + 10021 + 10022 + 20011 + 20012 + 20022		14 (4%)	28 (5.7%)	1.64 (0.84-3.19)

## Sheet: 5.b, Random stratification
Additional file 5.b, examination on stratifications of the study population of internal consistency for association between CRC risk and genotypes combinations. Stratifications below were determined randomly.
Encoding of genotypic combinations
Genotypic combinations patterns
PTGS1 c.639C>A	PLA2G2A c.435+230C>T	PPARG c.1431C>T	IL8 c.-352T>A	MTHFR c.1286A>C	Effect on colorectal cancer
1	0	0	1	1	Predisposing
1	0	0	1	2
1	0	0	2	1
1	0	0	2	2
2	0	0	1	1
2	0	0	1	2
2	0	0	2	1
2	0	0	2	2
0	0	0	0	0	Null or very weak (reference)
Other genotypic combinations					Average
Endoreplication of the association test for genotypes combinations on random stratifications of the study population
Random stratification 1 of the study population
Polymorphism tested: Genotypic combinations patterns
Percentage of typed samples: 651/651 (100%)
Genotypic combinations patterns association with colorectal cancer (n=651, adjusted by SEX+AGE)
Genotypic combinations patterns		Controls	Patients	OR (95% CI)	P-value
000000		38 (10.8%)	23 (7.7%)	1.00	0.35
Other genotypes		295 (84%)	259 (86.3%)	1.47 (0.85-2.55)
10011 + 10012 + 10021 + 10022 + 20011 + 20012 + 20022		18 (5.1%)	18 (6%)	1.65 (0.71-3.84)
000000 + other genotypes		333 (94.9%)	282 (94%)	1.00	0.66
10011 + 10012 + 10021 + 10022 + 20011 + 20012 + 20022		18 (5.1%)	18 (6%)	1.16 (0.59-2.30)
Random stratification 2 of the study population
Polymorphism tested: Genotypic combinations patterns
Percentage of typed samples: 658/658 (100%)
Genotypic combinations patterns association with colorectal cancer (n=658, adjusted by SEX+AGE)
Genotypic combinations patterns		Controls	Patients	OR (95% CI)	P-value
000000		30 (8.8%)	19 (6%)	1.00	0.003
Other genotypes		304 (89.2%)	279 (88%)	1.45 (0.78-2.69)
10011 + 10012 + 10021 + 10022 + 20011 + 20012 + 20022		7 (2%)	19 (6%)	5.66 (1.93-16.61)
000000 + other genotypes		334 (98%)	298 (94%)	1.00	0.0014
10011 + 10012 + 10021 + 10022 + 20011 + 20012 + 20022		7 (2%)	19 (6%)	4.02 (1.62-10.02)
Random stratification 3 of the study population
Polymorphism tested: Genotypic combinations patterns
Percentage of typed samples: 652/652 (100%)
Genotypic combinations patterns association with colorectal cancer (n=652, adjusted by SEX+AGE)
Genotypic combinations patterns		Controls	Patients	OR (95% CI)	P-value
000000		23 (6.8%)	14 (4.4%)	1.00	0.1
Other genotypes		301 (89.3%)	281 (89.2%)	1.60 (0.80-3.20)
10011 + 10012 + 10021 + 10022 + 20011 + 20012 + 20022		13 (3.9%)	20 (6.3%)	2.85 (1.07-7.59)
000000 + other genotypes		324 (96.1%)	295 (93.7%)	1.00	0.099
10011 + 10012 + 10021 + 10022 + 20011 + 20012 + 20022		13 (3.9%)	20 (6.3%)	1.83 (0.88-3.79)

## Sheet: 5.b, Structure Stratifications
Additional file 5.b, examination on stratifications of the study population of internal consistency for association between CRC risk and genotypes combinations. Stratifications below were determined according to software Structure.
Encoding of genotypic combinations
Genotypic combinations patterns
PTGS1 c.639C>A	PLA2G2A c.435+230C>T	PPARG c.1431C>T	IL8 c.-352T>A	MTHFR c.1286A>C	Effect on colorectal cancer
1	0	0	1	1	Predisposing
1	0	0	1	2
1	0	0	2	1
1	0	0	2	2
2	0	0	1	1
2	0	0	1	2
2	0	0	2	1
2	0	0	2	2
0	0	0	0	0	Null or very weak (reference)
Other genotypic combinations					Average
Endoreplication of the association test for genotypes combinations on stratifications determined by Structure
Structure stratification 1 of the study population
Polymorphism tested: Genotypic combinations patterns
Percentage of typed samples: 196/196 (100%)
Genotypic combinations patterns association with colorectal cancer (n=196, adjusted by SEX+AGE)
Genotypic combinations patterns		Controls	Patients	OR (95% CI)	P-value
000000		12 (12%)	4 (4.2%)	1.00	0.071
Other genotypes		85 (85%)	88 (91.7%)	3.52 (1.06-11.69)
10011 + 10012 + 10021 + 10022 + 20011 + 20012 + 20022		3 (3%)	4 (4.2%)	5.49 (0.80-37.49)
000000 + other genotypes		97 (97%)	92 (95.8%)	1.00	0.5
10011 + 10012 + 10021 + 10022 + 20011 + 20012 + 20022		3 (3%)	4 (4.2%)	1.71 (0.36-8.02)
Structure stratification 2 of the study population
Polymorphism tested: Genotypic combinations patterns
Percentage of typed samples: 785/785 (100%)
Genotypic combinations patterns association with colorectal cancer (n=785, adjusted by SEX+AGE)
Genotypic combinations patterns		Controls	Patients	OR (95% CI)	P-value
000000		36 (8.7%)	28 (7.6%)	1.00	0.042
Other genotypes		365 (87.7%)	314 (85.1%)	1.16 (0.68-1.96)
10011 + 10012 + 10021 + 10022 + 20011 + 20012 + 20022		15 (3.6%)	27 (7.3%)	2.58 (1.13-5.89)
000000 + other genotypes		401 (96.4%)	342 (92.7%)	1.00	0.014
10011 + 10012 + 10021 + 10022 + 20011 + 20012 + 20022		15 (3.6%)	27 (7.3%)	2.26 (1.16-4.40)
Structure stratification 3 of the study population
Polymorphism tested: Genotypic combinations patterns
Percentage of typed samples: 860/860 (100%)
Genotypic combinations patterns association with colorectal cancer (n=860, adjusted by SEX+AGE)
Genotypic combinations patterns		Controls	Patients	OR (95% CI)	P-value
000000		38 (8.3%)	25 (6.2%)	1.00	0.062
Other genotypes		401 (88.1%)	354 (87.4%)	1.34 (0.79-2.29)
10011 + 10012 + 10021 + 10022 + 20011 + 20012 + 20022		16 (3.5%)	26 (6.4%)	2.59 (1.15-5.85)
000000 + other genotypes		439 (96.5%)	379 (93.6%)	1.00	0.036
10011 + 10012 + 10021 + 10022 + 20011 + 20012 + 20022		16 (3.5%)	26 (6.4%)	1.97 (1.03-3.77)
Structure stratification 4 of the study population
Polymorphism tested: Genotypic combinations patterns
Percentage of typed samples: 290/290 (100%)
Genotypic combinations patterns association with colorectal cancer (n=290, adjusted by SEX+AGE)
Genotypic combinations patterns		Controls	Patients	OR (95% CI)	P-value
000000		9 (6.2%)	5 (3.5%)	1.00	0.38
Other genotypes		131 (89.7%)	130 (90.3%)	1.47 (0.47-4.63)
10011 + 10012 + 10021 + 10022 + 20011 + 20012 + 20022		6 (4.1%)	9 (6.2%)	2.82 (0.61-13.09)
000000 + other genotypes		140 (95.9%)	135 (93.8%)	1.00	0.22
10011 + 10012 + 10021 + 10022 + 20011 + 20012 + 20022		6 (4.1%)	9 (6.2%)	1.96 (0.66-5.83)
